# Supplementary material for: Trends and influence factors in the prevalence, intervention, and control of metabolic syndrome among US adults, 1999–2018
Source: BMC Geriatr. 2022 Dec 19;22:979. doi: 10.1186/s12877-022-03672-6 (PMC9764589; doi:10.1186/s12877-022-03672-6)
Supplement: Supplementary file 2 — Additional file 2. sTable 1 The sample size of each 2-year survey circle in this Study. [file 12877_2022_3672_MOESM2_ESM.xlsx]

## Sheet: Sheet1
sTable 1 The Sample Size of Each 2-Year Survey Circle in This Study
Item	1999-2000	2001-2002	2003-2004	2005-2006	2007-2008	2009-2010	2011-2012	2013-2014	2015-2016	2017-2018	Total
Un-weighted sample of participants	1948	2187	1945	2005	2406	2564	2245	2362	2263	2189	22114
Weighted sample of participants	17278206	20271524	18761233	19740882	20151858	20497411	20900190	21312750	22166057	21987725	203067836
Un-weighted sample of metabolic syndrome	663	739	659	615	850	896	754	824	833	900	7722
Weighted sample of metabolic syndrome	4988844	6156845	5678251	5745212	5949136	6133429	6432177	6432177	7592740	7592740	62701551
