# Supplementary material for: Trends and influence factors in the prevalence, intervention, and control of metabolic syndrome among US adults, 1999–2018
Source: BMC Geriatr. 2022 Dec 19;22:979. doi: 10.1186/s12877-022-03672-6 (PMC9764589; doi:10.1186/s12877-022-03672-6)
Supplement: Supplementary file 3 — Additional file 3. sTable 2 Annual prevalence change of metabolic syndrome and components among US adults, 1999–20,118. [file 12877_2022_3672_MOESM3_ESM.xlsx]

## Sheet: MetS患病率
sTable 2 Annual Prevalence Change of Metabolic Syndrome and Components Among US Adults from 1999 to 2018
Characteristics		Metabolic syndrome				Elevated blood glucose				Reduced HDL				Elevated Triglyceride				Obesity				Elevated blood Pressure
		Jointpoint	APC1	APC2	AAPC	Jointpoint	APC1	APC2	AAPC	Jointpoint	APC1	APC2	AAPC	Jointpoint	APC1	APC2	AAPC	Jointpoint	APC1	APC2	AAPC	Jointpoint	APC1	APC2	AAPC
Total		2011	0.455(-0.204, 1.120)	3.271(1.262, 5.319)	1.385(0.778, 1.996)	2003	4.956(-1.981, 12.385)	2.879(2.156, 3.608)	3.337(2.072, 4.618)	2003	-5.718(-18.591, 9.192)	1.308(-0.662, 3.318)	-0.297(-2.998, 2.479)	2009	-2.004(-4.049, 0.084)	1.613(-1.820, 5.167)	-0.413(-1.864, 1.060)	2003	4.225(-0.830, 9.536)	0.859(0.277, 1.444)	1.597(0.678, 2.526)	2009	-2.643(-4.654, -0.590)	2.449(-1.091, 6.115)	-0.412(-1.878, 1.077)
Age (years)
	20-44	2011	-0.558(-1.941, 0.844)	4.237(0.324, 8.301)	1.015(-0.195, 2.239)	2005	4.246(-6.526, 16.261)	3.474(0.434, 6.606)	3.731(0.505, 7.061)	2005	-7.280(-12.267, -2.008)	1(-0.963, 3.003)	-1.839(-3.516, -0.132)	2009	-1.212(-4.379, 2.061)	0.597(-4.503, 5.969)	-0.412(-2.617, 1.843)	2003	5.223(-4.580, 16.033)	0.948(-0.464, 2.380)	1.883(0.010, 3.791)	2009	-3.136(-8.211, 2.220)	2.630(-5.317, 11.243)	-0.614(-4.088, 2.984)
	45-64	2007	-1.452(-4.135, 1.305)	2.012(0.294, 3.759)	0.457(-0.721, 1.650)	2003	0.387(-10.142, 12.148)	2.485(0.934, 4.06)	2.015(-0.089, 4.163)	2003	-3.733(-19.284, 14.814)	1.461(-0.644, 3.61)	0.283(-2.908, 3.579)	2009	-2.878(-5.432, -0.255)	2.748(-2.657, 8.453)	-0.417(-2.536, 1.749)	2003	2.863(-6.596, 13.28)	0.483(-0.591, 1.567)	1.007(-0.750, 2.794)	2009	-3.975(-6.781, -1.085)	2.377(-2.506, 7.504)	-1.202(-3.234, 0.873)
	≥65	2013	0.35(-0.337, 1.042)	3.161(-0.336, 6.782)	0.968(0.251, 1.690)	2013	1.519(0.408, 2.643)	3.181(-2.367, 9.045)	1.886(0.73, 3.056)	2007	2.960(0.156, 5.842)	1.027(-0.667, 2.749)	1.881(0.688, 3.089)	2009	-3.264(-5.270, -1.216)	1.398(-1.643, 4.533)	-1.219(-2.554, 0.135)	2003	2.650(-2.608, 8.191)	0.586(-0.007, 1.183)	1.041(0.078, 2.013)	2005	-3.802(-6.767, -0.742)	-0.301(-1.689, 1.107)	-1.482(-2.529, -0.424)
Sex
	Male	2003	1.888(-3.801, 7.914)	-0.247(-0.896, 0.406)	0.223(-0.821, 1.279)	2007	1.470(-2.544, 5.649)	2.766(0.819, 4.751)	2.188(0.576, 3.826)	2003	-4.918(-21.302, 14.878)	1.465(-0.662, 3.636)	0.01(-3.373, 3.512)	2009	-1.663(-3.914, 0.640)	1.176(-2.456, 4.943)	-0.411(-1.973, 1.175)	2003	6.081(-5.716, 19.355)	0.482(-0.831, 1.812)	1.700(-0.457, 3.905)	2009	-2.405(-5.602, 0.901)	2.555(-3.12, 8.562)	-0.231(-2.587, 2.182)
	Female	2011	1.434(-0.389, 3.290)	0.940(-4.155, 6.305)	1.269(-0.345, 2.909)	2005	4.599(-1.658, 11.253)	3.592(1.902, 5.311)	3.927(2.096, 5.79)	2005	-3.545(-6.815, -0.161)	1.617(0.557, 2.689)	-0.133(-1.153, 0.896)	2005	-4.174(-9.251, 1.186)	0.833(-1.105, 2.810)	-0.864(-2.535, 0.835)	2003	3.333(-1.244, 8.123)	1.051(0.513, 1.593)	1.554(0.714, 2.401)	2009	-2.430(-4.578, -0.233)	1.685(-1.859, 5.358)	-0.622(-2.129, 0.908)
Race and ethnicity
	Non-Hispanic white	2009	0.465(-0.903, 1.852)	2.668(0.467, 4.917)	1.438(0.493, 2.392)	2003	6.447(1.666, 11.453)	3.050(2.564, 3.538)	3.796(2.94, 4.658)	2005	-2.822(-5.603, 0.041)	1.808(0.951, 2.673)	0.241(-0.612, 1.101)	2009	-2.060(-4.038, -0.042)	1.963(-1.387, 5.427)	-0.292(-1.702, 1.138)	2003	4.948(-3.176, 13.753)	1.009(0.120, 1.906)	1.872(0.393, 3.372)	2009	-2.644(-5.039, -0.188)	1.855(-2.463, 6.364)	-0.669(-2.449, 1.143)
	Non-Hispanic black	2011	2.536(-0.55, 5.718)	-1.030(-8.845, 7.455)	1.333(-1.272, 4.007)	2011	3.626(2.663, 4.599)	-0.205(-2.805, 2.465)	2.333(1.495, 3.178)	2005	-2.023(-12.294, 9.451)	1.301(-1.917, 4.624)	0.181(-3.031, 3.498)	2003	3.120(-10.767, 19.169)	-1.342(-3.078, 0.426)	-0.367(-2.990, 2.326)	2005	2.200(-1.248, 5.768)	0.452(-0.530, 1.443)	1.031(0.021, 2.051)	2009	0.266(-2.322, 2.922)	1.316(-1.291, 3.992)	0.731(-0.686, 2.169)
	Mexican American	2013	1.448(-0.447, 3.380)	6.642(-1.724, 15.721)	2.580(0.771, 4.422)	2013	2.764(0.497, 5.081)	4.562(-8.429, 19.397)	3.161(0.505, 5.886)	2005	-2.934(-9.075, 3.621)	0.754(-1.396, 2.951)	-0.491(-2.452, 1.510)	2013	-0.558(-2.250, 1.164)	3.265(-9.839, 18.275)	0.279(-2.211, 2.833)	2005	1.735(-4.922, 8.859)	2.428(0.837, 4.045)	2.197(0.278, 4.152)	2007	-2.468(-5.718, 0.895)	3.794(1.408, 6.236)	0.963(-0.553, 2.502)
	Non-Hispanic Asian	2003	-9.48(-36.054, 28.137)	2.234(-0.191, 4.717)	-0.494(-6.343, 5.721)	2009	0.567(-3.697, 5.019)	3.586(-1.043, 8.433)	1.898(-0.521, 4.375)	2003	-12.525(-23.353, -0.167)	1.515(-0.491, 3.561)	-1.788(-4.244, 0.731)	2009	2.094(-3.148, 7.621)	-1.593(-10.212, 7.853)	0.439(-3.331, 4.355)	2011	1.457(-1.057, 4.035)	-1.999(-9.900, 6.595)	0.292(-2.173, 2.818)	2013	-1.743(-5.499, 2.163)	14.705(-3.520, 36.373)	1.695(-2.031, 5.564)
	Other race	2009	-5.452(-8.701, -2.089)	7.095(3.918, 10.369)	-0.068(-1.850, 1.745)	2009	-1.435(-12.460, 10.977)	4.425(-2.903, 12.306)	1.127(-4.377, 6.948)	2003	-8.063(-22.841, 9.544)	0.705(-1.193, 2.639)	-1.313(-4.399, 1.871)	2009	-3.592(-8.287, 1.342)	3.047(-1.358, 7.648)	-0.696(-3.226, 1.901)	2013	-1.680(-4.523, 1.248)	11.555(0.825, 23.426)	1.119(-1.321, 3.618)	2009	-4.356(-14.071, 6.457)	2.967(-4.588, 11.119)	-1.168(-6.195, 4.128)
Marital status
	No	2005	-1.776(-3.918, 0.414)	2.323(1.814, 2.836)	0.938(0.319, 1.561)	2013	3.585(1.725, 5.480)	0.019(-9.532, 10.579)	2.782(0.735, 4.871)	2005	-2.679(-6.215, 0.991)	1.323(0.392, 2.263)	-0.029(-1.074, 1.028)	2003	-4.221(-12.924, 5.353)	0.492(-0.657, 1.655)	-0.575(-2.302, 1.183)	2007	1.307(-0.988, 3.655)	1.718(0.449, 3.002)	1.535(0.584, 2.495)	2009	-3.819(-5.438, -2.171)	3.753(1.495, 6.061)	-0.524(-1.550, 0.512)
	Yes	2011	0.296(-0.904, 1.511)	3.730(-0.193, 7.807)	1.428(0.263, 2.606)	2003	4.910(-5.566, 16.548)	3.234(2.094, 4.387)	3.604(1.654, 5.592)	2003	-4.414(-13.282, 5.360)	1.218(-0.017, 2.469)	-0.061(-1.847, 1.757)	2013	-1.33(-3.371, 0.753)	5.136(-6.654, 18.416)	0.071(-2.268, 2.467)	2003	6.136(1.167, 11.348)	0.463(-0.058, 0.986)	1.697(0.817, 2.584)	2009	-2.043(-5.097, 1.109)	1.564(-3.494, 6.886)	-0.456(-2.613, 1.748)
Education level
	Less than high school	2013	0.965(-1.348, 3.333)	3.489(-13.339, 23.585)	1.521(-1.781, 4.933)	2007	3.466(-1.82, 9.037)	1.778(-1.106, 4.747)	2.525(0.34, 4.758)	2003	-5.153(-17.304, 8.784)	1.396(-1.000, 3.850)	-0.097(-2.780, 2.659)	2007	0.334(-4.391, 5.292)	-0.970(-4.544, 2.738)	-0.392(-2.616, 1.882)	2009	1.669(1.210, 2.130)	0.081(-0.485, 0.651)	0.960(0.687, 1.235)	2011	-1.887(-4.433, 0.727)	5.278(-2.808, 14.036)	0.445(-1.967, 2.917)
	High school graduate	2013	0.648(-0.314, 1.619)	3.291(-5.926, 13.411)	1.229(-0.460, 2.947)	2011	5.187(-0.080, 10.732)	-0.212(-11.670, 12.732)	3.356(-0.750, 7.631)	2005	-2.231(-4.584, 0.179)	0.571(-0.107, 1.254)	-0.372(-1.075, 0.336)	2013	-1.656(-3.883, 0.623)	5.264(-13.327, 27.843)	-0.159(-3.652, 3.462)	2003	4.370(-1.146, 10.194)	0.817(0.202, 1.436)	1.596(0.596, 2.606)	2013	-0.892(-3.044, 1.309)	3.833(-10.459, 20.408)	0.140(-2.652, 3.011)
	Some college	2007	0.977(-4.774, 7.075)	2.670(-0.842, 6.308)	1.914(-0.577, 4.468)	2013	4.357(0.381, 8.491)	-0.692(-25.242, 31.919)	3.214(-2.148, 8.869)	2003	-8.090(-32.126, 24.458)	2.321(-1.105, 5.866)	-0.090(-5.455, 5.580)	2003	-5.364(-23.371, 16.873)	0.779(-1.199, 2.797)	-0.620(-4.291, 3.192)	2003	6.916(-7.157, 23.121)	1.263(0.281, 2.254)	2.492(0.002, 5.045)	2011	-1.072(-2.126, -0.007)	2.753(0.202, 5.368)	0.187(-0.651, 1.031)
	College graduate or above	2009	-1.837(-7.981, 4.717)	5.207(-2.418, 13.428)	1.234(-2.484, 5.093)	2007	1.309(-7.028, 10.393)	5.312(0.560, 10.29)	3.514(-0.053, 7.208)	2005	-0.871(-7.170, 5.856)	0.999(-0.330, 2.346)	0.372(-1.418, 2.194)	2009	-3.064(-8.356, 2.533)	3.935(-3.987, 12.511)	-0.013(-3.537, 3.639)	2003	3.614(-11.123, 20.794)	0.630(-0.710, 1.989)	1.286(-1.430, 4.077)	2007	-5.940(-14.641, 3.648)	2.54(-5.583, 11.363)	-1.319(-5.944, 3.533)
Insurance status
	Uninsured	2013	0.972(-2.199, 4.245)	4.697(-17.150, 32.305)	1.788(-2.588, 6.360)	2011	6.061(-0.139, 12.646)	-1.877(-12.647, 10.222)	3.346(-0.960, 7.838)	2003	-13.255(-27.274, 3.468)	1.926(-1.334, 5.293)	-1.662(-5.097, 1.896)	2013	-0.513(-2.697, 1.720)	6.135(-8.481, 23.086)	0.927(-1.893, 3.829)	2011	2.238(-1.177, 5.770)	-0.422(-10.272, 10.508)	1.343(-1.810, 4.597)	2009	0.016(-2.919, 3.041)	2.387(-1.768, 6.718)	1.063(-0.827, 2.989)
	Any Insurance	2009	0.092(-1.489, 1.698)	2.459(0.107, 4.866)	1.137(0.094, 2.191)	2003	4.765(-1.214, 11.105)	2.638(1.976, 3.304)	3.107(2.012, 4.213)	2003	-3.736(-17.954, 12.945)	0.985(-1.011, 3.022)	-0.084(-2.993, 2.913)	2009	-2.404(-4.817, 0.070)	1.582(-2.314, 5.633)	-0.652(-2.324, 1.048)	2003	4.324(0.092, 8.735)	0.704(0.190, 1.221)	1.498(0.725, 2.277)	2009	-2.782(-5.163, -0.341)	2.034(-2.043, 6.281)	-0.67(-2.380, 1.069)
Income-to-poverty ratio
	<1	2011	0.505(-2.616, 3.726)	3.217(-4.558, 11.624)	1.401(-1.158, 4.026)	2005	5.296(0.983, 9.794)	1.079(0.211, 1.954)	2.466(1.294, 3.651)	2003	-7.383(-20.158, 7.437)	1.057(-0.844, 2.994)	-0.883(-3.577, 1.886)	2003	-2.283(-11.555, 7.960)	-0.080(-1.229, 1.082)	-0.574(-2.370, 1.255)	2013	0.934(0.100, 1.776)	5.017(-1.235, 11.664)	1.828(0.663, 3.006)	2009	-2.221(-5.956, 1.663)	4.549(-0.572, 9.935)	0.732(-1.627, 3.149)
	1-2	2013	0.677(-0.292, 1.655)	2.432(-2.811, 7.958)	1.064(0, 2.140)	2007	3.639(-3.04, 10.779)	1.156(-2.073, 4.492)	2.252(-0.415, 4.991)	2003	-3.656(-16.415, 11.051)	0.700(-1.357, 2.800)	-0.284(-2.941, 2.445)	2009	-1.598(-3.020, -0.156)	1.210(-1.543, 4.041)	-0.360(-1.469, 0.762)	2005	4.167(-0.307, 8.841)	0.249(-1.046, 1.561)	1.538(0.230, 2.864)	2013	-0.011(-1.069, 1.059)	-0.864(-7.773, 6.562)	-0.201(-1.566, 1.183)
	2-3.5	2007	-1.825(-5.685, 2.193)	3.383(1.262, 5.549)	1.035(-0.587, 2.683)	2003	7.991(-7.633, 26.258)	1.835(0.584, 3.102)	3.172(0.376, 6.046)	2003	-6.850(-16.959, 4.489)	1.679(-0.041, 3.428)	-0.282(-2.445, 1.930)	2003	-8.165(-15.134, -0.623)	1.250(0.263, 2.247)	-0.922(-2.356, 0.533)	2007	0.348(-3.064, 3.879)	1.323(-0.152, 2.821)	0.889(-0.441, 2.236)	2007	-5.347(-9.140, -1.396)	2.030(-0.885, 5.032)	-1.317(-3.127, 0.527)
	≥3.5	2009	-0.139(-2.597, 2.382)	2.943(-2.167, 8.320)	1.22(-0.807, 3.288)	2009	3.147(1.593, 4.724)	4.707(2.447, 7.018)	3.837(2.825, 4.86)	2003	-3.679(-22.382, 19.532)	0.938(-1.788, 3.739)	-0.107(-4.026, 3.972)	2009	-2.083(-4.568, 0.467)	1.754(-2.537, 6.235)	-0.396(-2.194, 1.435)	2003	5.376(-9.805, 23.113)	0.917(-0.522, 2.378)	1.892(-0.892, 4.754)	2009	-2.454(-5.644, 0.843)	2.093(-4.118, 8.706)	-0.459(-2.966, 2.113)
Alcohol
	No	2003	-0.032(-1.750, 1.715)	0.879(-0.360, 2.134)	0.473(-0.314, 1.267)	2007	2.027(-3.464, 7.83)	3.305(-0.163, 6.894)	2.735(0.331, 5.197)	2003	-6.154(-16.847, 5.913)	0.677(-1.695, 3.105)	-0.883(-3.320, 1.616)	2009	-2.786(-6.180, 0.732)	3.319(-3.402, 10.508)	-0.118(-2.810, 2.648)	2003	4.175(-6.858, 16.514)	0.523(-0.999, 2.067)	1.323(-0.784, 3.475)	2013	-1.277(-2.458, -0.083)	4.522(-6.395, 16.712)	-0.017(-1.998, 2.003)
	Yes	2009	0.693(-0.555, 1.957)	3.335(1.513, 5.189)	1.859(1.045, 2.678)	2003	5.695(-6.606, 19.615)	2.853(1.700, 4.019)	3.478(1.226, 5.78)	2003	-4.429(-19.358, 13.263)	1.66(-0.386, 3.748)	0.274(-2.806, 3.452)	2009	-1.549(-3.636, 0.583)	1.508(-1.851, 4.982)	-0.202(-1.646, 1.263)	2003	4.217(-0.157, 8.783)	1.230(0.831, 1.631)	1.886(1.112, 2.667)	2009	-2.591(-5.362, 0.261)	2.982(-1.387, 7.544)	-0.152(-2.042, 1.774)
Smoking status
	Never smoked	2011	-0.024(-1.294, 1.262)	3.069(-1.005, 7.310)	0.996(-0.222, 2.229)	2007	2.058(-3.579, 8.025)	3.946(0.531, 7.477)	3.103(0.668, 5.596)	2003	-6.037(-23.037, 14.719)	2.153(1.067, 3.251)	-0.582(-4.261, 3.237)	2009	-1.618(-4.622, 1.482)	1.331(-2.922, 5.769)	-0.318(-2.252, 1.654)	2003	4.975(-3.970, 14.754)	0.595(-0.325, 1.524)	1.552(-0.064, 3.195)	2011	-2.386(-4.068, -0.674)	3.979(-0.956, 9.159)	-0.309(-1.812, 1.217)
	Former smoker	2011	0.718(-1.186, 2.658)	2.528(-2.254, 7.545)	1.318(-0.245, 2.905)	2003	7.489(-8.414, 26.154)	1.991(0.735, 3.263)	3.188(0.328, 6.13)	2003	-1.050(-12.287, 11.626)	1.242(-0.459, 2.971)	0.728(-1.539, 3.047)	2009	-1.793(-3.958, 0.420)	0.860(-1.996, 3.800)	-0.623(-1.962, 0.734)	2003	3.978(-3.792, 12.376)	0.593(-0.110, 1.301)	1.336(-0.053, 2.744)	2007	-1.708(-5.414, 2.143)	0.656(-2.989, 4.438)	-0.402(-2.407, 1.645)
	Current smoker	2007	0.372(-4.682, 5.694)	3.472(-0.751, 7.874)	2.083(-0.424, 4.652)	2005	5.485(-4.864, 16.959)	2.583(0.14, 5.085)	3.541(0.585, 6.584)	2005	-4.845(-8.827, -0.689)	1.261(-0.578, 3.135)	-0.235(-1.440, 0.984)	2005	-3.598(-9.709, 2.925)	2.226(-0.068, 4.573)	0.247(-1.763, 2.297)	2009	0.666(-2.140, 3.552)	3.065(0.013, 6.210)	1.725(0.138, 3.337)	2009	-2.036(-7.263, 3.485)	3.147(-6.737, 14.078)	0.234(-3.820, 4.459)
Activity
	No	2003	-1.182(-5.909, 3.782)	1.595(1, 2.193)	0.971(0.066, 1.884)	2013	3.654(2.401, 4.922)	-0.615(-8.947, 8.481)	2.69(1.01, 4.398)	2003	-3.582(-11.817, 5.423)	1.174(-0.210, 2.577)	0.097(-1.609, 1.833)	2009	-1.437(-3.179, 0.336)	1.028(-2.394, 4.571)	-0.349(-1.725, 1.047)	2009	1.798(0.676, 2.934)	0.792(-0.598, 2.201)	1.350(0.678, 2.026)	2011	-1.562(-2.546, -0.568)	2.849(-1.083, 6.938)	-0.113(-1.220, 1.007)
	Moderate	2011	-1.046(-4.215, 2.228)	3.711(-6.59, 15.149)	0.515(-2.584, 3.713)	2013	1.830(0.482, 3.196)	6.308(-2.321, 15.699)	2.809(1.139, 4.506)	2005	-3.182(-7.852, 1.724)	1.261(-0.578, 3.135)	-0.242(-1.790, 1.331)	2009	-3.968(-9.164, 1.524)	3.272(-3.227, 10.207)	-0.815(-3.963, 2.436)	2003	5.942(-14.642, 31.490)	0.248(-1.350, 1.872)	1.486(-2.281, 5.398)	2011	-2.153(-4.460, 0.210)	3.670(-5.523, 13.758)	-0.249(-2.861, 2.433)
	Vigorous	2011	-3.718(-9.808, 2.784)	8.384(-9.198, 29.371)	0.158(-5.289, 5.919)	2011	-1.395(-7.499, 5.112)	8.136(-8.01, 27.116)	1.685(-3.505, 7.153)	2003	-10.070(-14.816, -5.059)	0.553(-0.199, 1.310)	-1.911(-2.907, -0.905)	2009	-3.683(-8.601, 1.500)	1.157(-7.175, 10.238)	-1.561(-5.101, 2.112)	2003	5.099(-12.995, 26.956)	-0.536(-2.935, 1.921)	0.689(-2.787, 4.290)	2009	-5.772(-12.448, 1.413)	3.571(-7.884, 16.451)	-1.729(-6.565, 3.358)
BMI (kg/m2)
	Normal weight (18.5-24.9)	2007	-5.868(-14.613, 3.772)	4.232(-2.278, 11.176)	-0.385(-4.565, 3.979)	2013	3.245(-0.838, 7.496)	-1.563(-23.556, 26.758)	2.157(-2.735, 7.295)	2003	-11.591(-27.923, 8.442)	2.165(-1.031, 5.464)	-1.066(-4.889, 2.910)	2005	-9.751(-14.991, -4.188)	1.975(-0.246, 4.245)	-2.094(-3.925, -0.228)	2005	-0.344(-7.945, 7.884)	2.416(-1.747, 6.756)	1.488(-1.431, 4.493)	2007	-4.103(-6.247, -1.909)	0.954(-1.170, 3.122)	-1.326(-2.486, -0.152)
	Overweight (25.0-29.9)	2009	-1.371(-5.006, 2.403)	3.577(-3.058, 10.666)	0.798(-1.936, 3.609)	2009	1.160(-2.120, 4.551)	4.479(0.683, 8.418)	2.622(0.714, 4.566)	2005	-3.510(-10.854, 4.440)	0.981(-1.480, 3.503)	-0.539(-2.869, 1.847)	2009	-3.137(-7.040, 0.930)	1.408(-4.922, 8.159)	-1.143(-3.866, 1.658)	2003	6.306(0.716, 12.206)	-0.015(-0.644, 0.618)	1.357(0.359, 2.364)	2013	-2.157(-4.684, 0.436)	7.069(-12.973, 31.726)	-0.178(-3.938, 3.729)
	Obesity (≥30.0)	2003	-1.049(-4.426, 2.448)	0.417(-0.042, 0.878)	0.09(-0.557, 0.740)	2005	5.932(-1.482, 13.904)	1.431(-0.367, 3.261)	2.91(0.815, 5.047)	2003	-3.084(-13.877, 9.061)	0.437(-0.941, 1.833)	-0.357(-2.487, 1.821)	2009	-1.115(-2.902, 0.705)	0.370(-3.229, 4.102)	-0.458(-1.899, 1.005)	2013	-0.077(-0.316, 0.163)	0.280(-0.759, 1.331)	0.003(-0.224, 0.229)	2007	-2.974(-4.932, -0.975)	0.893(-0.660, 2.470)	-0.844(-1.785, 0.106)
APC1: annual rate of change before inflection; APC2: annual rate of change after inflection; AAPC: average annual rates of change; BMI, body mass index
