# Supplementary material for: Trends and influence factors in the prevalence, intervention, and control of metabolic syndrome among US adults, 1999–2018
Source: BMC Geriatr. 2022 Dec 19;22:979. doi: 10.1186/s12877-022-03672-6 (PMC9764589; doi:10.1186/s12877-022-03672-6)
Supplement: Supplementary file 4 — Additional file 4. sTable 3 Trend in prevalence of elevated blood glucose among US adults from 1999 to 2018. [file 12877_2022_3672_MOESM4_ESM.xlsx]

## Sheet: Sheet 1
sTable 3 Trend in Prevalence of Elevated Blood Glucose Among US Adults from 1999 to 2018
Characteristics		1999-2000 (n=1948)	2001-2002 (n=2187)	2003-2004 (n=1945)	2005-2006 (n=2005)	2007-2008 (n=2406)	2009-2010 (n=2564)	2011-2012 (n=2245)	2013-2014 (n=2362)	2015-2016 (n=2263)	2017-2018 (n=2189)	AAPC	P for trend
Total		21.18(17.58, 24.78)	19.76(17.75, 21.76)	24.15(21.81, 26.49)	26.01(22.32, 29.69)	25.43(22.95, 27.92)	26.88(24.34, 29.42)	29.99(26.58, 33.40)	31.36(28.14, 34.57)	32.73(29.55, 35.92)	34.68(31.26, 38.10)	3.337(2.072, 4.618)	<0.001
Age (years)
	20-44	10.80(8.16, 13.43)	8.64(6.92, 10.35)	11.75(9.24, 14.26)	13.59(10.66, 16.52)	11.97(9.54, 14.39)	13.34(10.21, 16.47)	14.08(10.93, 17.23)	17.13(13.54, 20.71)	15.95(12.79, 19.10)	18.59(15.79, 21.39)	3.731(0.505, 7.061)	0.023
	45-64	30.53(25.92, 35.14)	27.52(23.36, 31.69)	31.30(26.31, 36.29)	31.94(25.29, 38.58)	31.39(26.27, 36.51)	33.52(29.67, 37.37)	38.34(32.00, 44.68)	40.15(35.61, 44.69)	41.32(35.87, 46.78)	39.06(33.56, 44.56)	2.015(-0.089, 4.163)	0.061
	≥65	42.40(33.95, 50.85)	42.72(38.68, 46.77)	48.75(42.91, 54.60)	48.75(41.56, 55.94)	50.31(44.63, 55.99)	49.31(43.89, 54.74)	55.91(49.79, 62.03)	51.02(45.24, 56.81)	54.63(49.53, 59.73)	61.39(57.15, 65.63)	1.886(0.73, 3.056)	0.001
Sex
	Female	16.60(13.79, 19.41)	15.54(12.78, 18.30)	18.65(15.77, 21.53)	22.32(18.59, 26.05)	21.99(18.29, 25.68)	22.13(19.46, 24.80)	26.79(22.94, 30.64)	27.14(23.18, 31.11)	27.70(23.60, 31.80)	31.95(28.74, 35.16)	2.188(0.576, 3.826)	0.008
	Male	26.09(21.33, 30.85)	24.22(20.45, 27.98)	29.80(27.54, 32.06)	29.97(24.91, 35.04)	29.05(26.65, 31.45)	31.81(28.53, 35.08)	33.34(29.31, 37.37)	35.76(31.65, 39.88)	38.06(34.89, 41.22)	37.51(32.39, 42.63)	3.927(2.096, 5.79)	<0.001
Race and ethnicity
	Non-Hispanic white	20.58(15.79, 25.38)	18.88(16.56, 21.21)	23.73(21.19, 26.27)	24.86(20.65, 29.07)	25.58(21.88, 29.27)	27.48(24.15, 30.82)	29.55(25.06, 34.05)	31.42(27.34, 35.51)	33.69(29.88, 37.51)	34.18(29.28, 39.08)	3.796(2.94, 4.658)	<0.001
	Non-Hispanic black	21.02(16.18, 25.85)	21.82(17.53, 26.10)	23.54(18.52, 28.55)	26.84(20.82, 32.86)	25.05(17.07, 33.03)	28.09(24.53, 31.64)	33.38(28.93, 37.82)	30.02(24.23, 35.82)	30.32(24.71, 35.92)	31.71(27.06, 36.37)	2.333(1.495, 3.178)	<0.001
	Mexican American	20.84(13.92, 27.76)	22.02(17.04, 26.99)	25.12(16.44, 33.80)	30.14(23.46, 36.81)	28.04(22.61, 33.47)	27.75(23.79, 31.71)	31.63(21.60, 41.65)	31.94(24.88, 39.01)	35.63(26.34, 44.91)	38.64(34.20, 43.07)	3.161(0.505, 5.886)	0.019
	Other Hispanic	25.08(12.35, 37.80)	21.86(13.72, 30.00)	19.60(5.99, 33.22)	31.00(21.16, 40.85)	27.57(22.30, 32.84)	24.58(19.96, 29.20)	27.56(19.27, 35.85)	31.16(23.44, 38.88)	31.25(24.92, 37.58)	35.49(28.45, 42.52)	1.898(-0.521, 4.375)	0.125
	Other race	24.71(11.71, 37.72)	23.48(5.92, 41.05)	31.73(18.97, 44.49)	30.08(20.49, 39.68)	18.90(9.60, 28.20)	19.52(10.74, 28.30)	29.10(20.67, 37.53)	32.31(26.94, 37.69)	27.71(22.10, 33.31)	36.68(29.96, 43.40)	1.127(-4.377, 6.948)	0.695
Marital status
	No	17.75(13.85, 21.66)	18.11(15.35, 20.86)	22.37(19.25, 25.49)	23.71(19.47, 27.95)	22.60(20.27, 24.94)	24.30(20.47, 28.13)	28.04(23.35, 32.74)	28.90(24.64, 33.15)	30.93(26.70, 35.16)	28.69(25.41, 31.97)	2.782(0.735, 4.871)	0.008
	Yes	22.59(17.62, 27.55)	20.77(18.35, 23.19)	25.53(21.81, 29.26)	27.65(23.33, 31.97)	27.52(22.87, 32.17)	28.70(25.67, 31.72)	31.61(28.55, 34.67)	33.18(28.91, 37.46)	34.16(29.85, 38.48)	40.17(35.07, 45.27)	3.604(1.654, 5.592)	<0.001
Education level
	Less than high school	27.33(20.63, 34.03)	28.82(22.98, 34.67)	29.56(26.34, 32.77)	34.51(28.34, 40.68)	34.46(27.34, 41.58)	37.81(32.06, 43.56)	37.58(32.41, 42.75)	34.48(28.29, 40.68)	38.61(32.10, 45.13)	45.05(37.36, 52.74)	2.525(0.34, 4.758)	0.023
	High school graduate	20.97(13.53, 28.40)	18.22(13.99, 22.46)	26.02(21.35, 30.69)	29.38(22.03, 36.74)	28.97(24.57, 33.38)	32.96(27.89, 38.04)	37.52(30.82, 44.23)	36.76(30.39, 43.13)	29.14(24.47, 33.80)	41.31(34.26, 48.36)	3.356(-0.750, 7.631)	0.11
	Some college	20.71(15.43, 25.99)	16.02(13.64, 18.40)	23.88(19.66, 28.09)	26.43(21.55, 31.31)	21.78(18.42, 25.14)	24.24(21.74, 26.75)	25.84(18.51, 33.17)	32.87(28.88, 36.86)	35.30(28.12, 42.48)	29.05(24.76, 33.35)	3.214(-2.148, 8.869)	0.245
	College graduate or above	15.67(11.42, 19.92)	19.61(15.46, 23.76)	18.49(14.65, 22.34)	16.31(10.78, 21.85)	19.85(14.93, 24.78)	17.78(13.04, 22.52)	25.29(21.83, 28.74)	24.64(18.24, 31.05)	29.90(24.90, 34.90)	30.44(22.94, 37.95)	3.514(-0.053, 7.208)	0.054
Insurance status
	Uninsured	17.27(10.58, 23.95)	10.78(7.80, 13.76)	16.94(11.03, 22.84)	21.60(16.87, 26.33)	21.93(17.29, 26.57)	20.88(17.26, 24.49)	28.28(23.84, 32.73)	24.21(21.19, 27.23)	25.93(21.89, 29.96)	22.95(17.99, 27.91)	3.346(-0.960, 7.838)	0.13
	Any Insurance	22.21(18.47, 25.96)	21.51(19.25, 23.76)	25.81(23.69, 27.93)	27.06(22.86, 31.25)	26.19(23.03, 29.36)	28.56(25.44, 31.68)	30.41(26.75, 34.07)	32.90(29.00, 36.81)	33.76(30.39, 37.13)	36.52(33.08, 39.95)	3.107(2.012, 4.213)	<0.001
Income-to-poverty ratio
	<1	21.81(16.23, 27.39)	21.40(17.60, 25.21)	18.03(12.43, 23.64)	34.90(27.82, 41.97)	25.85(20.82, 30.88)	25.69(21.42, 29.96)	27.69(22.95, 32.43)	29.33(25.11, 33.55)	30.56(25.65, 35.47)	31.68(26.63, 36.72)	2.466(1.294, 3.651)	<0.001
	1-2	23.71(19.28, 28.15)	20.88(15.77, 26.00)	26.79(20.85, 32.73)	28.46(21.58, 35.34)	30.12(24.59, 35.64)	30.23(25.04, 35.42)	33.39(28.06, 38.71)	32.44(27.35, 37.52)	29.84(26.12, 33.55)	35.81(31.28, 40.33)	2.252(-0.415, 4.991)	0.099
	2-3.5	22.58(14.51, 30.64)	17.67(12.11, 23.23)	28.54(24.18, 32.89)	28.35(20.14, 36.55)	25.80(21.89, 29.71)	28.49(23.40, 33.58)	32.08(24.18, 39.99)	32.01(25.84, 38.18)	33.58(27.45, 39.71)	33.83(27.36, 40.30)	3.172(0.376, 6.046)	0.026
	≥3.5	18.88(14.42, 23.34)	18.91(16.48, 21.34)	20.87(15.65, 26.09)	21.95(17.67, 26.23)	23.16(19.40, 26.93)	24.33(19.93, 28.73)	26.74(22.24, 31.25)	30.53(25.82, 35.23)	33.64(28.32, 38.95)	33.53(26.60, 40.47)	3.837(2.825, 4.86)	<0.001
Alcohol
	No	27.37(21.73, 33.01)	21.68(16.23, 27.14)	27.37(23.66, 31.07)	30.06(24.49, 35.63)	28.43(26.10, 30.76)	34.06(30.28, 37.84)	36.97(31.35, 42.59)	32.71(26.33, 39.08)	37.45(32.13, 42.78)	39.90(23.70, 56.09)	2.735(0.331, 5.197)	0.026
	Yes	18.96(15.25, 22.66)	19.48(16.41, 22.55)	23.69(21.09, 26.28)	24.83(21.01, 28.65)	24.20(20.64, 27.75)	25.18(22.17, 28.19)	29.93(25.94, 33.91)	30.96(27.76, 34.15)	31.06(27.84, 34.29)	34.40(31.16, 37.64)	3.478(1.226, 5.78)	0.002
Smoking status
	Never smoker	20.91(16.70, 25.12)	17.47(15.23, 19.72)	21.36(17.87, 24.84)	25.23(21.08, 29.38)	20.94(18.74, 23.13)	23.92(20.51, 27.33)	26.31(22.73, 29.89)	28.12(23.62, 32.61)	30.18(25.49, 34.87)	32.00(27.24, 36.75)	3.103(0.668, 5.596)	0.012
	Former smoker	25.75(19.64, 31.85)	26.23(20.25, 32.21)	34.86(29.55, 40.17)	30.67(25.61, 35.73)	36.28(31.71, 40.84)	36.84(32.30, 41.38)	39.01(30.33, 47.68)	42.54(37.27, 47.82)	41.03(36.94, 45.12)	42.26(36.34, 48.19)	3.188(0.328, 6.13)	0.029
	Current smoker	16.76(11.65, 21.87)	17.92(14.31, 21.52)	19.31(14.22, 24.39)	22.86(18.22, 27.50)	23.79(18.73, 28.86)	22.27(17.08, 27.46)	29.84(24.06, 35.63)	26.58(22.79, 30.36)	28.27(24.56, 31.98)	31.48(25.25, 37.71)	3.541(0.585, 6.584)	0.019
Activity
	No	24.42(20.82, 28.03)	25.14(22.56, 27.71)	26.44(21.79, 31.08)	34.29(27.39, 41.20)	31.90(29.02, 34.78)	33.01(30.69, 35.34)	37.97(33.27, 42.68)	39.77(36.04, 43.51)	38.61(35.13, 42.10)	38.58(33.64, 43.52)	2.69(1.01, 4.398)	0.002
	Moderate	23.32(16.70, 29.94)	23.26(19.00, 27.52)	28.20(24.38, 32.03)	27.24(20.36, 34.13)	28.32(23.98, 32.65)	28.92(24.16, 33.69)	31.52(27.67, 35.37)	29.18(24.04, 34.31)	35.84(31.98, 39.70)	40.06(33.14, 46.97)	2.809(1.139, 4.506)	0.001
	Vigorous	16.28(11.94, 20.63)	11.98(7.73, 16.22)	17.14(11.63, 22.65)	18.29(15.24, 21.34)	10.58(6.30, 14.87)	12.91(9.79, 16.03)	14.22(9.72, 18.72)	17.25(13.06, 21.45)	18.76(14.11, 23.42)	22.84(17.71, 27.98)	1.685(-3.505, 7.153)	0.532
BMI (kg/m2)a
	Normal weight (18.5-24.9)	12.63(8.75, 16.51)	8.60(6.03, 11.17)	13.42(9.00, 17.85)	11.86(9.58, 14.13)	11.88(9.22, 14.54)	13.40(9.93, 16.87)	16.65(12.28, 21.02)	14.89(10.31, 19.48)	16.33(13.37, 19.30)	13.74(9.88, 17.61)	2.157(-2.735, 7.295)	0.394
	Overweight (25.0-29.9)	22.23(16.28, 28.18)	21.72(18.35, 25.09)	23.13(17.72, 28.55)	24.60(19.62, 29.59)	23.06(19.50, 26.61)	23.98(19.58, 28.38)	25.53(21.25, 29.81)	32.64(27.72, 37.56)	30.00(25.47, 34.54)	34.38(29.75, 39.01)	2.622(0.714, 4.566)	0.007
	Obesity (≥30.0)	32.08(25.34, 38.82)	29.08(24.87, 33.29)	36.37(32.06, 40.69)	40.69(35.79, 45.58)	42.14(36.78, 47.51)	41.43(36.68, 46.18)	46.02(41.16, 50.88)	43.44(39.30, 47.59)	46.19(42.38, 50.00)	49.22(42.66, 55.78)	2.91(0.815, 5.047)	0.006
a 352(underweight) participants with BMI less than 18.5 were not showed; AAPC: average annual rates of change; BMI, body mass index
