# Supplementary material for: Trends and influence factors in the prevalence, intervention, and control of metabolic syndrome among US adults, 1999–2018
Source: BMC Geriatr. 2022 Dec 19;22:979. doi: 10.1186/s12877-022-03672-6 (PMC9764589; doi:10.1186/s12877-022-03672-6)
Supplement: Supplementary file 5 — Additional file 5. sTable 4 Trend in prevalence of reduced HDL among US adults from 1999 to 2018. [file 12877_2022_3672_MOESM5_ESM.xlsx]

## Sheet: Sheet 1
sTable 4 Trend in Prevalence of Reduced HDL Among US Adults from 1999 to 2018
Characteristics		1999-2000 (n=1948)	2001-2002 (n=2187)	2003-2004 (n=1945)	2005-2006 (n=2005)	2007-2008 (n=2406)	2009-2010 (n=2564)	2011-2012 (n=2245)	2013-2014 (n=2362)	2015-2016 (n=2263)	2017-2018 (n=2189)	AAPC	P for trend
Total		44.97(40.39, 49.55)	41.01(38.29, 43.73)	36.87(32.62, 41.11)	32.97(30.52, 35.42)	40.85(37.27, 44.43)	41.85(38.61, 45.09)	40.33(36.85, 43.82)	42.42(38.45, 46.40)	40.72(37.15, 44.28)	41.30(37.19, 45.41)	-0.297(-2.998, 2.479)	0.832
Age (years)
	20-44	44.55(38.81, 50.29)	38.21(33.87, 42.54)	30.51(25.98, 35.04)	23.76(20.84, 26.67)	34.26(29.83, 38.69)	33.71(28.81, 38.61)	27.49(23.02, 31.97)	32.01(27.32, 36.70)	29.92(24.83, 35.02)	29.21(24.71, 33.72)	-1.839(-3.516, -0.132)	0.035
	45-64	45.30(39.77, 50.83)	43.09(37.06, 49.11)	39.64(32.70, 46.58)	35.64(31.76, 39.51)	42.27(38.67, 45.87)	44.37(41.24, 47.49)	46.76(40.57, 52.95)	47.68(42.57, 52.78)	44.53(40.06, 49.00)	42.11(34.09, 50.14)	0.283(-2.908, 3.579)	0.864
	≥65	45.94(39.60, 52.29)	46.51(42.51, 50.50)	51.47(47.02, 55.91)	53.69(49.64, 57.73)	56.43(50.71, 62.15)	58.23(53.43, 63.02)	61.94(55.23, 68.65)	59.11(54.79, 63.43)	57.99(52.79, 63.19)	65.89(60.39, 71.39)	1.881(0.688, 3.089)	0.002
Sex
	Female	47.72(42.47, 52.97)	42.38(40.34, 44.42)	39.80(34.25, 45.34)	32.89(28.52, 37.27)	40.65(36.12, 45.17)	41.02(37.65, 44.40)	42.04(36.61, 47.47)	42.84(37.88, 47.80)	39.36(33.49, 45.23)	44.60(39.61, 49.58)	0.01(-3.373, 3.512)	0.995
	Male	42.04(36.67, 47.40)	39.56(35.34, 43.79)	33.86(27.33, 40.39)	33.05(30.38, 35.72)	41.06(36.35, 45.77)	42.70(37.76, 47.64)	38.54(34.24, 42.84)	41.99(37.28, 46.69)	42.15(38.57, 45.73)	37.87(32.82, 42.91)	-0.133(-1.153, 0.896)	0.799
Race and ethnicity
	Non-Hispanic white	44.43(38.20, 50.66)	41.79(38.30, 45.28)	38.69(34.02, 43.37)	33.20(30.23, 36.17)	43.01(38.09, 47.92)	43.41(39.51, 47.30)	42.11(37.81, 46.42)	44.99(40.29, 49.69)	41.81(37.00, 46.63)	43.28(38.09, 48.48)	0.241(-0.612, 1.101)	0.581
	Non-Hispanic black	32.77(26.82, 38.72)	36.32(32.32, 40.32)	28.27(22.33, 34.22)	27.90(23.58, 32.21)	28.07(19.95, 36.20)	36.43(32.57, 40.29)	35.04(30.42, 39.65)	36.98(30.19, 43.76)	32.87(27.51, 38.23)	34.69(29.09, 40.29)	0.181(-3.031, 3.498)	0.914
	Mexican American	44.46(38.92, 50.01)	42.08(36.21, 47.94)	37.89(30.01, 45.78)	32.20(25.47, 38.94)	38.68(32.36, 45.01)	42.42(37.16, 47.67)	37.55(31.21, 43.88)	35.21(29.00, 41.43)	41.03(36.11, 45.95)	39.18(30.92, 47.44)	-0.491(-2.452, 1.510)	0.628
	Other Hispanic	60.73(53.78, 67.67)	44.90(33.78, 56.02)	23.21(9.32, 37.10)	34.22(18.80, 49.64)	39.53(31.41, 47.64)	39.97(34.29, 45.66)	39.85(33.30, 46.39)	38.75(30.81, 46.70)	45.12(39.10, 51.13)	38.31(29.93, 46.70)	-1.788(-4.244, 0.731)	0.163
	Other race	51.70(42.43, 60.97)	33.49(18.82, 48.16)	35.24(25.79, 44.69)	39.76(23.28, 56.23)	42.88(31.51, 54.25)	34.97(24.56, 45.39)	35.82(27.07, 44.57)	39.77(31.75, 47.80)	38.84(29.75, 47.92)	40.18(31.78, 48.57)	-1.313(-4.399, 1.871)	0.415
Marital status
	No	40.35(34.66, 46.04)	38.99(34.17, 43.81)	34.88(30.07, 39.70)	27.65(24.48, 30.81)	40.41(36.38, 44.43)	39.98(35.54, 44.42)	37.00(33.13, 40.87)	39.80(35.22, 44.38)	38.55(34.24, 42.85)	37.93(34.11, 41.75)	-0.029(-1.074, 1.028)	0.957
	Yes	45.98(39.54, 52.41)	42.31(38.67, 45.94)	38.46(33.45, 43.46)	36.80(33.09, 40.50)	41.18(37.42, 44.93)	43.14(39.67, 46.61)	43.13(39.00, 47.25)	44.37(39.96, 48.79)	42.43(37.45, 47.42)	44.39(38.56, 50.23)	-0.061(-1.847, 1.757)	0.947
Education level
	Less than high school	50.95(44.48, 57.41)	47.55(42.72, 52.38)	40.16(34.46, 45.86)	37.98(33.00, 42.97)	48.66(43.19, 54.13)	48.32(41.90, 54.73)	47.40(43.74, 51.05)	47.58(41.25, 53.90)	45.90(39.63, 52.16)	51.49(38.39, 64.59)	-0.097(-2.780, 2.659)	0.944
	High school graduate	48.31(39.20, 57.42)	45.83(40.75, 50.90)	43.55(35.38, 51.71)	39.76(33.88, 45.64)	43.86(36.25, 51.46)	44.34(40.32, 48.35)	42.77(37.54, 48.00)	43.17(37.58, 48.76)	43.59(36.48, 50.71)	45.25(36.99, 53.51)	-0.372(-1.075, 0.336)	0.302
	Some college	48.68(41.08, 56.29)	37.97(32.44, 43.51)	34.08(28.68, 39.49)	29.93(26.33, 33.53)	38.24(32.41, 44.08)	44.18(39.00, 49.35)	42.76(37.71, 47.81)	47.15(42.31, 51.99)	41.31(33.78, 48.83)	40.35(35.60, 45.09)	-0.090(-5.455, 5.580)	0.975
	College graduate or above	30.81(20.19, 41.42)	34.57(27.94, 41.20)	30.98(25.32, 36.64)	26.43(20.51, 32.35)	35.56(30.27, 40.85)	33.22(27.89, 38.55)	32.39(26.04, 38.74)	34.38(28.53, 40.23)	35.82(29.29, 42.34)	34.71(29.84, 39.58)	0.372(-1.418, 2.194)	0.686
Insurance status
	Uninsured	53.15(48.28, 58.03)	36.27(29.92, 42.63)	32.10(25.25, 38.96)	25.81(18.99, 32.63)	33.49(28.38, 38.60)	37.22(31.73, 42.71)	31.37(26.51, 36.24)	31.35(25.38, 37.31)	40.30(34.99, 45.61)	36.75(27.75, 45.76)	-1.662(-5.097, 1.896)	0.355
	Any Insurance	43.37(38.32, 48.43)	42.19(39.33, 45.05)	38.08(34.26, 41.89)	34.65(31.82, 37.48)	42.46(38.79, 46.12)	43.05(39.73, 46.37)	42.61(38.87, 46.36)	44.88(40.33, 49.43)	40.68(36.51, 44.86)	42.02(38.16, 45.88)	-0.084(-2.993, 2.913)	0.956
Income-to-poverty ratio
	<1	51.59(43.30, 59.88)	49.87(40.32, 59.42)	38.38(33.13, 43.62)	36.43(28.26, 44.60)	47.24(38.56, 55.93)	40.35(35.85, 44.84)	40.61(32.40, 48.82)	46.06(38.01, 54.12)	43.53(36.52, 50.54)	45.55(38.91, 52.18)	-0.883(-3.577, 1.886)	0.528
	1-2	45.56(39.60, 51.52)	44.64(37.81, 51.47)	39.77(34.96, 44.58)	34.78(29.09, 40.48)	41.49(35.92, 47.07)	45.25(38.93, 51.58)	44.32(38.36, 50.28)	43.12(35.96, 50.28)	41.23(35.16, 47.30)	42.52(35.62, 49.43)	-0.284(-2.941, 2.445)	0.836
	2-3.5	51.32(43.33, 59.32)	39.65(34.22, 45.07)	38.93(32.88, 44.97)	34.24(27.79, 40.70)	40.77(35.33, 46.21)	43.83(37.61, 50.05)	38.99(32.51, 45.47)	44.25(39.19, 49.31)	43.51(35.93, 51.09)	46.86(38.99, 54.74)	-0.282(-2.445, 1.930)	0.801
	≥3.5	38.88(32.22, 45.55)	37.77(33.39, 42.14)	34.34(28.91, 39.78)	29.69(25.77, 33.61)	39.07(33.68, 44.45)	40.06(34.21, 45.91)	36.36(31.90, 40.82)	40.59(35.80, 45.38)	37.45(32.21, 42.68)	35.49(30.20, 40.77)	-0.107(-4.026, 3.972)	0.958
Alcohol
	No	57.62(52.64, 62.59)	49.80(44.51, 55.10)	46.75(40.75, 52.75)	39.31(33.73, 44.89)	44.65(41.11, 48.20)	49.94(45.39, 54.49)	47.43(42.16, 52.69)	52.24(43.60, 60.88)	45.67(39.67, 51.68)	43.96(33.97, 53.95)	-0.883(-3.320, 1.616)	0.485
	Yes	40.42(34.95, 45.88)	37.41(33.37, 41.45)	33.56(29.16, 37.96)	30.46(27.03, 33.90)	39.37(35.08, 43.67)	40.27(36.53, 44.01)	38.85(34.71, 42.99)	40.19(36.49, 43.89)	40.02(35.47, 44.58)	41.41(36.83, 45.98)	0.274(-2.806, 3.452)	0.864
Smoking status
	Never smoker	43.46(38.67, 48.24)	39.29(35.48, 43.10)	34.08(28.91, 39.24)	29.77(26.66, 32.88)	37.80(34.03, 41.57)	41.18(37.24, 45.13)	37.04(34.04, 40.04)	40.90(35.09, 46.70)	34.23(29.96, 38.50)	38.91(34.64, 43.18)	-0.582(-4.261, 3.237)	0.761
	Former smoker	42.34(37.27, 47.40)	38.91(33.71, 44.11)	40.74(35.45, 46.03)	37.41(31.88, 42.94)	45.78(39.29, 52.26)	42.97(39.20, 46.75)	45.00(39.16, 50.84)	43.18(38.50, 47.85)	48.43(43.59, 53.28)	44.03(37.01, 51.05)	0.728(-1.539, 3.047)	0.532
	Current smoker	51.23(42.39, 60.07)	46.35(40.05, 52.65)	38.79(30.80, 46.77)	34.70(30.14, 39.26)	42.58(36.91, 48.26)	42.27(35.43, 49.11)	44.38(35.96, 52.80)	46.12(40.21, 52.03)	48.26(41.47, 55.06)	44.92(38.74, 51.10)	-0.235(-1.440, 0.984)	0.704
Activity
	No	48.74(43.21, 54.26)	46.34(43.18, 49.50)	40.40(35.85, 44.94)	39.31(34.06, 44.56)	46.69(42.49, 50.90)	48.43(43.64, 53.21)	48.20(44.00, 52.40)	48.16(42.87, 53.44)	48.06(44.15, 51.97)	48.25(42.45, 54.06)	0.097(-1.609, 1.833)	0.912
	Moderate	47.63(41.07, 54.20)	43.60(39.51, 47.70)	44.03(38.23, 49.82)	34.51(30.41, 38.62)	44.91(38.15, 51.67)	43.30(39.18, 47.41)	40.40(36.30, 44.49)	44.74(40.54, 48.93)	41.67(35.51, 47.83)	42.95(34.51, 51.39)	-0.242(-1.790, 1.331)	0.761
	Vigorous	39.16(32.36, 45.96)	33.78(27.60, 39.96)	25.03(19.80, 30.27)	26.60(23.37, 29.83)	25.92(19.81, 32.02)	27.73(22.28, 33.18)	26.48(20.26, 32.70)	28.50(23.62, 33.38)	26.42(20.00, 32.84)	28.52(21.09, 35.95)	-1.911(-2.907, -0.905)	<0.001
BMI (kg/m2)a
	Normal weight (18.5-24.9)	31.16(25.73, 36.60)	26.78(23.23, 30.33)	19.38(12.66, 26.09)	17.77(15.23, 20.31)	25.07(19.66, 30.48)	25.14(21.06, 29.22)	26.74(21.46, 32.02)	23.47(19.65, 27.29)	25.03(20.40, 29.66)	24.99(19.24, 30.73)	-1.066(-4.889, 2.910)	0.594
	Overweight (25.0-29.9)	48.57(43.09, 54.06)	42.68(38.53, 46.83)	41.23(34.68, 47.78)	32.04(27.56, 36.53)	42.30(37.45, 47.15)	41.50(37.96, 45.05)	35.27(29.49, 41.04)	44.33(40.65, 48.02)	38.97(32.53, 45.42)	38.46(32.84, 44.07)	-0.539(-2.869, 1.847)	0.655
	Obesity (≥30.0)	60.09(54.16, 66.02)	55.99(50.17, 61.80)	50.94(45.49, 56.40)	48.79(43.96, 53.62)	56.08(52.13, 60.03)	57.11(51.47, 62.76)	57.58(52.96, 62.20)	55.05(48.19, 61.92)	53.37(48.72, 58.01)	55.02(50.14, 59.90)	-0.357(-2.487, 1.821)	0.746
a 352(underweight) participants with BMI less than 18.5 were not showed; AAPC: average annual rates of change; BMI, body mass index
