# Supplementary material for: Trends and influence factors in the prevalence, intervention, and control of metabolic syndrome among US adults, 1999–2018
Source: BMC Geriatr. 2022 Dec 19;22:979. doi: 10.1186/s12877-022-03672-6 (PMC9764589; doi:10.1186/s12877-022-03672-6)
Supplement: Supplementary file 6 — Additional file 6. sTable 5 Trend in prevalence of elevated triglyceride among US adults from 1999 to 2018. [file 12877_2022_3672_MOESM6_ESM.xlsx]

## Sheet: Sheet 1
sTable 5 Trend in Prevalence of Elevated Triglyceride Among US Adults from 1999 to 2018
Characteristics		1999-2000 (n=1948)	2001-2002 (n=2187)	2003-2004 (n=1945)	2005-2006 (n=2005)	2007-2008 (n=2406)	2009-2010 (n=2564)	2011-2012 (n=2245)	2013-2014 (n=2362)	2015-2016 (n=2263)	2017-2018 (n=2189)	AAPC	P for trend
Total		28.07(24.05, 32.09)	29.89(27.11, 32.68)	25.48(22.26, 28.71)	26.25(23.66, 28.84)	26.34(24.00, 28.68)	23.13(20.83, 25.44)	26.62(22.50, 30.73)	25.24(23.13, 27.35)	27.49(24.99, 29.98)	26.97(23.91, 30.04)	-0.413(-1.864, 1.060)	0.581
Age (years)
	20-44	22.24(17.65, 26.83)	24.71(21.18, 28.24)	19.81(15.63, 23.99)	23.90(20.58, 27.23)	21.86(18.15, 25.57)	20.21(16.76, 23.65)	22.44(17.71, 27.17)	20.85(17.82, 23.87)	22.55(19.09, 26.01)	22.17(17.75, 26.60)	-0.412(-2.617, 1.843)	0.718
	45-64	35.13(28.66, 41.60)	34.79(30.97, 38.60)	31.14(26.51, 35.77)	27.38(24.28, 30.48)	29.72(26.49, 32.96)	26.21(22.59, 29.83)	29.27(22.25, 36.28)	28.81(25.14, 32.47)	32.63(28.78, 36.47)	31.20(25.74, 36.66)	-0.417(-2.536, 1.749)	0.704
	≥65	36.13(29.71, 42.54)	37.42(31.34, 43.50)	31.40(24.47, 38.33)	30.52(25.28, 35.77)	31.42(25.79, 37.04)	24.73(21.12, 28.33)	32.46(24.49, 40.42)	29.68(25.08, 34.28)	29.02(22.72, 35.32)	29.61(25.43, 33.80)	-1.219(-2.554, 0.135)	0.077
Sex
	Female	26.55(23.25, 29.86)	26.52(23.88, 29.15)	21.58(18.25, 24.91)	21.22(17.81, 24.63)	22.91(19.69, 26.12)	20.74(16.97, 24.50)	22.32(18.91, 25.73)	22.16(19.91, 24.42)	23.91(20.67, 27.16)	23.78(20.24, 27.32)	-0.411(-1.973, 1.175)	0.609
	Male	29.70(23.41, 35.99)	33.47(28.78, 38.16)	29.49(24.20, 34.78)	31.67(27.85, 35.48)	29.94(26.86, 33.02)	25.62(22.16, 29.07)	31.12(25.85, 36.39)	28.46(25.11, 31.81)	31.26(26.95, 35.57)	30.29(25.41, 35.17)	-0.864(-2.535, 0.835)	0.317
Race and ethnicity
	Non-Hispanic white	30.41(25.45, 35.38)	30.86(27.25, 34.46)	26.83(22.85, 30.80)	27.47(24.09, 30.84)	27.75(25.11, 30.38)	22.80(19.83, 25.77)	28.58(24.62, 32.53)	26.87(24.44, 29.30)	29.52(26.35, 32.69)	27.92(23.41, 32.43)	-0.292(-1.702, 1.138)	0.687
	Non-Hispanic black	10.81(8.03, 13.58)	17.23(11.03, 23.44)	12.15(8.84, 15.46)	12.40(9.04, 15.75)	12.80(7.90, 17.70)	12.78(8.08, 17.47)	12.74(9.95, 15.52)	10.47(7.41, 13.53)	10.68(7.76, 13.61)	11.49(8.30, 14.67)	-0.367(-2.990, 2.326)	0.787
	Mexican American	33.06(27.40, 38.72)	31.29(25.37, 37.21)	33.95(29.64, 38.26)	30.64(24.33, 36.95)	28.73(24.07, 33.40)	33.43(28.49, 38.37)	30.13(23.92, 36.34)	31.01(27.69, 34.32)	29.62(24.19, 35.05)	36.46(29.64, 43.28)	0.279(-2.211, 2.833)	0.828
	Other Hispanic	24.20(16.29, 32.11)	35.63(14.07, 57.18)	14.47(2.87, 26.08)	31.72(19.78, 43.65)	29.75(26.16, 33.34)	31.35(27.05, 35.64)	28.60(18.37, 38.83)	25.80(19.65, 31.94)	30.15(24.51, 35.79)	26.39(18.06, 34.71)	0.439(-3.331, 4.355)	0.823
	Other race	28.18(12.07, 44.30)	36.01(23.23, 48.80)	27.62(17.19, 38.05)	26.76(15.07, 38.45)	28.40(15.18, 41.63)	22.84(14.30, 31.38)	24.63(16.19, 33.08)	26.20(19.41, 32.99)	29.04(23.54, 34.53)	29.36(21.40, 37.33)	-0.696(-3.226, 1.901)	0.596
Marital status
	No	26.50(22.65, 30.34)	27.63(21.95, 33.30)	22.63(18.96, 26.31)	22.62(19.83, 25.41)	23.37(19.34, 27.40)	23.00(19.23, 26.78)	24.51(18.16, 30.86)	25.27(20.67, 29.88)	25.63(21.17, 30.10)	22.40(17.98, 26.83)	-0.575(-2.302, 1.183)	0.519
	Yes	29.59(23.67, 35.52)	31.34(27.98, 34.70)	27.41(22.51, 32.30)	28.86(24.60, 33.12)	28.53(26.25, 30.81)	23.29(20.09, 26.49)	28.38(25.01, 31.75)	25.22(22.08, 28.35)	28.95(26.01, 31.90)	31.16(27.91, 34.42)	0.071(-2.268, 2.467)	0.953
Education level
	Less than high school	31.60(27.03, 36.17)	32.68(26.30, 39.06)	27.22(22.42, 32.01)	28.96(24.07, 33.86)	33.54(29.20, 37.88)	33.27(28.16, 38.37)	26.58(21.62, 31.53)	29.17(25.20, 33.13)	27.56(22.70, 32.42)	31.27(25.42, 37.11)	-0.392(-2.616, 1.882)	0.733
	High school graduate	29.48(23.55, 35.42)	33.61(29.45, 37.78)	29.59(24.01, 35.18)	27.41(25.07, 29.75)	26.96(21.47, 32.45)	26.97(23.33, 30.60)	30.37(23.72, 37.01)	23.10(18.26, 27.94)	31.01(24.07, 37.94)	29.93(25.04, 34.82)	-0.159(-3.652, 3.462)	0.93
	Some college	29.69(20.30, 39.07)	28.80(24.25, 33.35)	22.82(18.78, 26.87)	27.38(23.16, 31.60)	27.81(22.04, 33.58)	22.45(17.72, 27.17)	27.67(21.21, 34.12)	29.73(24.15, 35.32)	26.32(21.11, 31.54)	27.51(22.60, 32.42)	-0.620(-4.291, 3.192)	0.746
	College graduate or above	20.95(15.47, 26.42)	25.26(20.98, 29.53)	23.32(15.08, 31.56)	21.84(15.11, 28.57)	19.57(15.54, 23.60)	14.20(9.95, 18.45)	23.27(17.36, 29.18)	19.96(16.75, 23.17)	26.24(21.70, 30.77)	21.96(17.12, 26.81)	-0.013(-3.537, 3.639)	0.994
Insurance status
	Uninsured	28.91(22.62, 35.19)	23.95(19.89, 28.01)	26.88(23.01, 30.75)	25.22(19.44, 31.00)	24.18(20.32, 28.05)	27.02(22.28, 31.76)	29.24(20.40, 38.08)	23.66(20.76, 26.56)	29.21(24.83, 33.60)	29.77(23.29, 36.25)	0.927(-1.893, 3.829)	0.523
	Any Insurance	28.01(24.04, 31.98)	31.05(28.35, 33.76)	25.22(21.13, 29.31)	26.48(23.29, 29.66)	26.82(24.00, 29.64)	22.12(19.45, 24.79)	25.94(22.39, 29.48)	25.63(23.23, 28.04)	27.05(24.29, 29.82)	26.53(23.16, 29.90)	-0.652(-2.324, 1.048)	0.45
Income-to-poverty ratio
	<1	27.30(20.49, 34.10)	31.69(21.73, 41.64)	25.06(20.97, 29.15)	26.87(17.59, 36.15)	26.31(20.71, 31.91)	27.20(22.55, 31.84)	24.47(16.77, 32.18)	24.31(19.01, 29.61)	26.49(17.92, 35.06)	26.09(20.63, 31.56)	-0.574(-2.370, 1.255)	0.536
	1-2	31.79(27.41, 36.16)	31.22(25.72, 36.73)	28.23(23.73, 32.73)	28.04(24.69, 31.39)	29.30(25.22, 33.39)	26.17(22.48, 29.86)	28.10(22.52, 33.68)	28.51(23.62, 33.39)	28.14(24.22, 32.07)	30.11(24.59, 35.63)	-0.360(-1.469, 0.762)	0.528
	2-3.5	31.84(25.49, 38.19)	30.99(25.07, 36.92)	23.85(19.46, 28.23)	23.48(19.54, 27.41)	24.73(18.85, 30.62)	23.96(17.39, 30.53)	28.65(22.37, 34.94)	26.36(20.63, 32.10)	27.09(20.64, 33.54)	28.56(24.03, 33.10)	-0.922(-2.356, 0.533)	0.213
	≥3.5	24.22(16.81, 31.63)	28.11(25.16, 31.05)	25.22(19.28, 31.17)	26.44(22.49, 30.40)	26.08(22.63, 29.53)	18.46(14.32, 22.60)	25.78(19.54, 32.02)	23.91(19.57, 28.25)	28.27(23.73, 32.80)	25.77(21.94, 29.59)	-0.396(-2.194, 1.435)	0.67
Alcohol
	No	31.02(26.84, 35.19)	31.04(27.53, 34.55)	26.31(22.80, 29.82)	27.26(21.32, 33.19)	26.85(21.37, 32.32)	23.83(18.38, 29.29)	24.41(19.44, 29.37)	25.69(21.91, 29.46)	30.88(27.10, 34.66)	24.37(15.78, 32.97)	-0.118(-2.810, 2.648)	0.932
	Yes	27.09(22.23, 31.95)	29.83(25.94, 33.73)	25.45(22.16, 28.74)	25.69(22.52, 28.86)	26.09(24.00, 28.18)	23.16(20.71, 25.62)	28.17(23.51, 32.83)	25.67(22.98, 28.36)	27.13(24.46, 29.81)	27.21(24.00, 30.41)	-0.202(-1.646, 1.263)	0.786
Smoking status
	Never smoker	23.80(18.60, 28.99)	27.48(22.90, 32.06)	21.66(17.41, 25.91)	23.39(19.94, 26.84)	23.02(20.37, 25.68)	20.26(16.18, 24.35)	23.41(20.18, 26.65)	21.98(19.32, 24.64)	24.54(21.72, 27.37)	23.24(18.75, 27.72)	-0.318(-2.252, 1.654)	0.75
	Former smoker	34.04(26.65, 41.43)	31.59(26.35, 36.83)	30.72(26.43, 35.00)	32.20(27.37, 37.04)	33.91(28.68, 39.15)	24.57(20.32, 28.81)	29.26(22.16, 36.36)	28.89(26.35, 31.43)	31.45(27.25, 35.65)	29.83(25.54, 34.12)	-0.623(-1.962, 0.734)	0.367
	Current smoker	29.91(24.41, 35.41)	32.80(27.61, 37.99)	28.20(23.52, 32.88)	25.90(21.69, 30.10)	25.71(22.27, 29.14)	29.51(24.72, 34.29)	32.78(24.63, 40.92)	30.41(22.43, 38.39)	30.31(23.74, 36.89)	34.89(27.22, 42.56)	0.247(-1.763, 2.297)	0.812
Activity
	No	32.71(28.87, 36.56)	34.45(30.76, 38.14)	29.43(25.43, 33.42)	32.73(28.43, 37.02)	29.99(27.11, 32.87)	28.04(24.16, 31.92)	30.88(26.42, 35.34)	30.39(26.90, 33.87)	30.67(26.78, 34.57)	31.78(26.79, 36.76)	-0.349(-1.725, 1.047)	0.622
	Moderate	28.67(21.09, 36.26)	32.94(29.07, 36.81)	30.57(24.74, 36.39)	25.68(21.76, 29.60)	28.29(23.19, 33.40)	20.49(17.39, 23.59)	28.63(23.76, 33.50)	23.53(20.44, 26.63)	30.21(26.48, 33.94)	28.43(24.37, 32.50)	-0.815(-3.963, 2.436)	0.619
	Vigorous	22.65(16.18, 29.12)	23.28(20.76, 25.81)	15.47(10.60, 20.35)	21.44(15.78, 27.10)	17.62(12.37, 22.86)	17.06(11.56, 22.56)	16.82(11.70, 21.93)	17.04(13.30, 20.78)	18.95(13.93, 23.97)	17.81(12.39, 23.23)	-1.561(-5.101, 2.112)	0.4
BMI (kg/m2)a
	Normal weight (18.5-24.9)	17.09(12.26, 21.92)	15.21(12.31, 18.11)	13.82(10.58, 17.06)	8.87(7.51, 10.23)	12.83(9.56, 16.09)	11.11(8.75, 13.46)	11.77(9.07, 14.47)	11.75(8.07, 15.44)	10.74(7.78, 13.70)	12.66(8.34, 16.99)	-2.094(-3.925, -0.228)	0.028
	Overweight (25.0-29.9)	30.03(25.35, 34.70)	36.23(31.70, 40.76)	27.79(24.03, 31.55)	29.14(24.79, 33.50)	29.26(25.33, 33.18)	23.57(20.93, 26.20)	26.69(21.99, 31.39)	24.33(21.32, 27.34)	28.36(23.98, 32.73)	28.18(24.02, 32.35)	-1.143(-3.866, 1.658)	0.42
	Obesity (≥30.0)	41.00(33.90, 48.09)	39.81(35.92, 43.70)	36.05(31.11, 41.00)	40.71(36.33, 45.09)	37.52(34.27, 40.76)	32.84(27.83, 37.84)	39.69(32.21, 47.16)	36.86(32.22, 41.50)	37.98(34.48, 41.47)	35.68(30.18, 41.18)	-0.458(-1.899, 1.005)	0.537
a 352(underweight) participants with BMI less than 18.5 were not showed; AAPC: average annual rates of change; BMI, body mass index
