# Supplementary material for: Trends and influence factors in the prevalence, intervention, and control of metabolic syndrome among US adults, 1999–2018
Source: BMC Geriatr. 2022 Dec 19;22:979. doi: 10.1186/s12877-022-03672-6 (PMC9764589; doi:10.1186/s12877-022-03672-6)
Supplement: Supplementary file 7 — Additional file 7. sTable 6 Trend in prevalence of obesity among US adults from 1999 to 2018. [file 12877_2022_3672_MOESM7_ESM.xlsx]

## Sheet: Sheet 1
sTable 6 Trend in Prevalence of Obesity Among US Adults from 1999 to 2018
Characteristics		1999-2000 (n=1948)	2001-2002 (n=2187)	2003-2004 (n=1945)	2005-2006 (n=2005)	2007-2008 (n=2406)	2009-2010 (n=2564)	2011-2012 (n=2245)	2013-2014 (n=2362)	2015-2016 (n=2263)	2017-2018 (n=2189)	AAPC	P for trend
Total		44.81(40.85, 48.78)	47.99(45.42, 50.56)	54.27(51.13, 57.41)	53.75(49.77, 57.73)	52.71(50.35, 55.08)	55.15(51.20, 59.09)	56.29(52.08, 60.51)	56.64(54.25, 59.04)	61.26(56.47, 66.05)	59.06(54.99, 63.13)	1.597(0.678, 2.526)	<0.001
Age (years)
	20-44	36.75(32.29, 41.22)	38.22(34.91, 41.53)	45.08(41.95, 48.21)	46.05(41.03, 51.08)	42.01(37.37, 46.65)	45.35(39.80, 50.90)	43.03(37.89, 48.17)	48.44(44.41, 52.47)	52.19(45.78, 58.59)	50.52(44.33, 56.72)	1.883(0.010, 3.791)	0.049
	45-64	53.29(46.16, 60.42)	57.28(53.21, 61.35)	62.70(57.06, 68.34)	57.84(52.55, 63.13)	59.77(55.28, 64.27)	62.53(58.45, 66.61)	66.96(60.86, 73.05)	61.35(57.22, 65.49)	66.13(59.95, 72.31)	63.21(56.73, 69.70)	1.007(-0.750, 2.794)	0.263
	≥65	58.65(52.69, 64.61)	62.02(57.29, 66.76)	65.50(58.63, 72.37)	66.95(61.63, 72.28)	67.18(60.16, 74.21)	66.25(62.95, 69.55)	70.03(63.47, 76.59)	68.67(63.73, 73.61)	72.67(66.79, 78.54)	69.90(65.11, 74.70)	1.041(0.078, 2.013)	0.034
Sex
	Female	53.45(49.13, 57.78)	58.19(54.46, 61.93)	63.37(58.80, 67.93)	60.96(56.11, 65.82)	62.30(58.55, 66.05)	65.24(62.11, 68.38)	67.21(61.62, 72.80)	69.00(66.27, 71.74)	71.69(66.39, 76.98)	69.51(65.33, 73.68)	1.700(-0.457, 3.905)	0.123
	Male	35.56(30.53, 40.58)	37.20(32.40, 41.99)	44.93(41.01, 48.85)	45.98(41.41, 50.55)	42.65(38.29, 47.02)	44.70(39.23, 50.17)	44.86(41.15, 48.57)	43.73(39.67, 47.79)	50.23(44.38, 56.08)	48.18(41.44, 54.93)	1.554(0.714, 2.401)	<0.001
Race and ethnicity
	Non-Hispanic white	43.74(38.33, 49.14)	48.93(45.55, 52.31)	55.35(50.79, 59.91)	54.74(50.46, 59.01)	53.78(50.04, 57.52)	56.50(52.38, 60.61)	58.89(54.19, 63.60)	58.23(55.16, 61.31)	65.21(59.09, 71.34)	60.59(54.43, 66.76)	1.872(0.393, 3.372)	0.013
	Non-Hispanic black	51.77(46.54, 57.01)	49.77(44.32, 55.22)	56.06(50.95, 61.18)	57.32(52.03, 62.61)	58.59(52.45, 64.73)	59.84(54.77, 64.91)	57.42(53.67, 61.17)	61.73(55.75, 67.71)	60.03(54.56, 65.51)	60.70(56.76, 64.65)	1.031(0.021, 2.051)	0.045
	Mexican American	47.02(39.87, 54.16)	45.15(41.15, 49.15)	56.31(47.36, 65.27)	48.16(41.91, 54.40)	49.96(41.09, 58.82)	56.22(51.83, 60.60)	56.52(47.97, 65.06)	62.74(57.03, 68.45)	63.88(58.66, 69.10)	66.02(59.65, 72.38)	2.197(0.278, 4.152)	0.025
	Other Hispanic	45.65(35.23, 56.07)	49.70(33.92, 65.47)	42.01(31.27, 52.74)	56.59(44.65, 68.53)	52.76(45.47, 60.05)	50.13(43.19, 57.07)	56.72(46.72, 66.73)	51.18(38.58, 63.79)	51.23(42.64, 59.83)	48.03(38.64, 57.42)	0.292(-2.173, 2.818)	0.819
	Other race	41.69(21.81, 61.57)	30.85(16.61, 45.09)	39.98(27.63, 52.32)	40.64(24.80, 56.48)	32.62(21.33, 43.90)	36.49(23.93, 49.04)	31.15(21.17, 41.13)	30.86(24.77, 36.94)	41.51(33.05, 49.97)	48.41(41.42, 55.40)	1.119(-1.321, 3.618)	0.372
Marital status
	No	45.21(39.06, 51.37)	44.90(40.95, 48.85)	48.60(43.76, 53.44)	50.07(43.73, 56.41)	47.52(42.75, 52.30)	52.31(47.15, 57.47)	54.32(48.50, 60.14)	54.07(49.60, 58.53)	59.06(54.32, 63.80)	56.90(51.34, 62.46)	1.535(0.584, 2.495)	0.002
	Yes	45.24(39.22, 51.27)	50.01(47.26, 52.76)	58.54(55.04, 62.03)	56.40(51.61, 61.19)	56.55(53.37, 59.72)	57.23(53.30, 61.15)	57.95(52.86, 63.04)	58.56(54.96, 62.15)	62.99(57.57, 68.40)	61.04(54.36, 67.72)	1.697(0.817, 2.584)	<0.001
Education level
	Less than high school	50.54(43.98, 57.11)	52.85(49.22, 56.48)	53.13(47.35, 58.90)	56.49(49.71, 63.27)	56.58(52.89, 60.27)	63.25(58.77, 67.72)	58.37(55.15, 61.60)	58.88(54.97, 62.79)	60.52(55.45, 65.60)	61.94(55.90, 67.98)	0.960(0.687, 1.235)	<0.001
	High school graduate	50.60(44.45, 56.74)	48.54(44.72, 52.35)	59.73(55.42, 64.04)	55.23(48.60, 61.86)	54.08(49.19, 58.96)	58.78(56.69, 60.88)	59.36(52.67, 66.04)	61.42(57.12, 65.73)	62.49(57.44, 67.54)	62.95(57.29, 68.60)	1.596(0.596, 2.606)	0.002
	Some college	43.41(34.57, 52.26)	46.82(41.56, 52.07)	54.84(48.36, 61.31)	57.95(53.77, 62.13)	54.64(50.02, 59.25)	57.81(51.69, 63.93)	59.97(52.82, 67.13)	62.87(59.01, 66.74)	66.54(60.21, 72.88)	62.04(55.56, 68.52)	2.492(0.002, 5.045)	0.049
	College graduate or above	34.36(25.34, 43.38)	45.12(40.74, 49.50)	48.56(41.12, 56.01)	45.17(39.46, 50.87)	47.10(41.63, 52.58)	44.42(35.77, 53.07)	49.52(42.17, 56.86)	45.89(40.22, 51.57)	55.50(47.18, 63.82)	51.10(44.50, 57.69)	1.286(-1.430, 4.077)	0.357
Insurance status
	Uninsured	39.41(31.84, 46.98)	34.35(28.39, 40.32)	47.63(41.02, 54.23)	44.07(36.93, 51.21)	40.31(35.15, 45.47)	48.36(42.24, 54.48)	50.80(43.82, 57.79)	49.07(42.78, 55.36)	49.55(43.18, 55.93)	46.93(37.74, 56.12)	1.343(-1.810, 4.597)	0.408
	Any Insurance	46.37(42.20, 50.54)	50.68(47.93, 53.43)	56.12(53.02, 59.22)	56.03(51.94, 60.12)	55.43(52.54, 58.33)	57.08(52.40, 61.77)	57.68(53.46, 61.90)	58.33(55.17, 61.49)	63.15(57.56, 68.74)	60.99(56.70, 65.28)	1.498(0.725, 2.277)	<0.001
Income-to-poverty ratio
	<1	47.22(41.42, 53.02)	51.19(43.47, 58.91)	52.40(45.87, 58.93)	53.02(45.04, 61.00)	51.86(46.79, 56.94)	55.90(49.15, 62.65)	53.25(47.46, 59.05)	56.11(52.14, 60.09)	60.15(53.07, 67.23)	68.74(60.48, 77.00)	1.828(0.663, 3.006)	0.002
	1-2	48.68(41.92, 55.45)	49.45(44.25, 54.65)	55.15(49.62, 60.69)	61.66(54.48, 68.84)	56.06(48.74, 63.38)	60.63(55.69, 65.57)	61.26(55.86, 66.66)	63.27(59.00, 67.55)	59.08(51.06, 67.11)	60.27(54.59, 65.96)	1.538(0.230, 2.864)	0.021
	2-3.5	52.78(44.67, 60.89)	46.54(37.49, 55.59)	57.60(51.88, 63.31)	55.97(48.96, 62.98)	52.52(47.85, 57.18)	57.41(52.44, 62.37)	56.71(49.41, 64.00)	61.77(55.77, 67.77)	60.89(54.90, 66.88)	62.00(57.37, 66.62)	0.889(-0.441, 2.236)	0.191
	≥3.5	39.78(33.24, 46.31)	46.92(41.50, 52.33)	53.87(48.25, 59.48)	49.35(45.32, 53.37)	52.35(48.77, 55.92)	51.37(43.83, 58.90)	53.93(47.44, 60.42)	51.92(45.97, 57.87)	63.07(56.63, 69.51)	54.10(46.98, 61.23)	1.892(-0.892, 4.754)	0.185
Alcohol
	No	52.33(47.33, 57.34)	59.05(53.79, 64.30)	62.84(56.97, 68.70)	66.22(61.20, 71.25)	58.34(53.05, 63.64)	62.01(56.99, 67.02)	68.32(61.55, 75.09)	64.57(59.49, 69.65)	68.77(63.84, 73.70)	60.79(44.56, 77.02)	1.323(-0.784, 3.475)	0.22
	Yes	42.47(38.00, 46.93)	44.00(39.62, 48.37)	51.66(47.77, 55.54)	48.87(43.72, 54.02)	50.80(48.14, 53.46)	53.51(49.29, 57.73)	55.11(49.47, 60.74)	54.60(51.40, 57.79)	58.42(53.09, 63.75)	58.97(55.40, 62.53)	1.886(1.112, 2.667)	<0.001
Smoking status
	Never smoker	43.49(37.98, 48.99)	48.65(44.50, 52.80)	54.60(49.98, 59.23)	54.93(50.39, 59.47)	52.57(49.09, 56.05)	54.54(49.64, 59.44)	56.20(51.91, 60.49)	55.45(52.00, 58.91)	61.88(55.62, 68.13)	57.17(51.89, 62.44)	1.552(-0.064, 3.195)	0.06
	Former smoker	52.20(46.41, 58.00)	52.40(46.20, 58.60)	61.96(55.04, 68.89)	60.22(55.99, 64.46)	60.17(56.49, 63.85)	63.92(57.06, 70.79)	62.56(56.29, 68.83)	62.42(57.62, 67.21)	67.68(61.55, 73.81)	62.76(57.32, 68.20)	1.336(-0.053, 2.744)	0.06
	Current smoker	39.61(31.38, 47.85)	42.16(35.85, 48.48)	45.93(41.01, 50.85)	45.00(37.36, 52.64)	44.34(40.51, 48.16)	45.30(38.19, 52.40)	49.15(42.01, 56.29)	52.78(47.58, 57.98)	50.42(45.88, 54.96)	59.46(55.39, 63.53)	1.725(0.138, 3.337)	0.033
Activity
	No	53.00(48.59, 57.41)	56.02(52.14, 59.89)	56.10(51.85, 60.36)	61.59(55.91, 67.26)	59.70(56.45, 62.95)	64.71(61.59, 67.83)	62.79(58.74, 66.84)	66.23(62.77, 69.69)	67.85(64.27, 71.43)	66.73(62.84, 70.62)	1.350(0.678, 2.026)	<0.001
	Moderate	47.94(39.01, 56.87)	51.09(44.19, 57.98)	61.24(56.02, 66.46)	60.30(54.83, 65.77)	58.11(54.42, 61.79)	56.88(52.52, 61.25)	64.00(59.06, 68.94)	56.30(51.96, 60.65)	66.81(58.97, 74.66)	61.67(55.39, 67.95)	1.486(-2.281, 5.398)	0.445
	Vigorous	33.85(28.28, 39.43)	37.81(34.01, 41.60)	44.53(39.88, 49.19)	42.18(38.29, 46.08)	34.30(29.35, 39.26)	35.07(25.39, 44.76)	35.98(31.02, 40.94)	38.13(33.90, 42.36)	43.49(37.31, 49.66)	44.13(34.67, 53.59)	0.689(-2.787, 4.290)	0.702
BMI (kg/m2)a
	Normal weight (18.5-24.9)	9.10(7.43, 10.76)	7.40(5.17, 9.63)	9.85(7.19, 12.50)	7.73(5.14, 10.31)	9.24(6.60, 11.87)	9.85(6.76, 12.94)	12.16(6.09, 18.23)	9.87(6.42, 13.33)	11.86(6.75, 16.98)	10.68(6.29, 15.07)	1.488(-1.431, 4.493)	0.321
	Overweight (25.0-29.9)	43.32(37.43, 49.21)	48.44(43.98, 52.90)	57.93(51.61, 64.25)	54.22(48.18, 60.25)	53.90(49.93, 57.87)	53.85(48.35, 59.35)	55.27(49.72, 60.82)	54.81(51.69, 57.94)	58.00(51.71, 64.30)	53.29(46.26, 60.32)	1.357(0.359, 2.364)	0.008
	Obesity (≥30.0)	96.69(94.51, 98.88)	96.09(93.88, 98.31)	97.19(95.61, 98.77)	97.76(96.63, 98.89)	96.78(95.10, 98.47)	95.80(94.03, 97.58)	96.12(94.22, 98.01)	96.39(94.55, 98.23)	96.77(95.55, 97.99)	97.44(96.35, 98.54)	0.003(-0.224, 0.229)	0.983
a 352(underweight) participants with BMI less than 18.5 were not showed; AAPC: average annual rates of change; BMI, body mass index
