# Supplementary material for: Trends and influence factors in the prevalence, intervention, and control of metabolic syndrome among US adults, 1999–2018
Source: BMC Geriatr. 2022 Dec 19;22:979. doi: 10.1186/s12877-022-03672-6 (PMC9764589; doi:10.1186/s12877-022-03672-6)
Supplement: Supplementary file 8 — Additional file 8. sTable 7 Trend in prevalence of elevated blood pressure among US adults from 1999 to 2018. [file 12877_2022_3672_MOESM8_ESM.xlsx]

## Sheet: Sheet 1
sTable 7 Trend in Prevalence of Elevated blood Pressure Among US Adults from 1999 to 2018
Characteristics		1999-2000 (n=1948)	2001-2002 (n=2187)	2003-2004 (n=1945)	2005-2006 (n=2005)	2007-2008 (n=2406)	2009-2010 (n=2564)	2011-2012 (n=2245)	2013-2014 (n=2362)	2015-2016 (n=2263)	2017-2018 (n=2189)	AAPC	P for trend
Total		32.96(29.43, 36.48)	35.29(32.93, 37.64)	33.21(29.60, 36.83)	32.15(29.33, 34.98)	27.62(25.51, 29.72)	28.00(24.54, 31.45)	29.52(26.18, 32.86)	30.12(27.55, 32.69)	31.35(28.46, 34.23)	33.97(30.74, 37.21)	-0.412(-1.878, 1.077)	0.586
Age (years)
	20-44	17.34(14.60, 20.08)	18.40(14.85, 21.95)	17.58(14.25, 20.92)	17.38(15.27, 19.50)	11.29(9.15, 13.43)	12.98(10.13, 15.83)	15.59(12.72, 18.47)	15.32(12.98, 17.66)	15.22(11.90, 18.54)	16.91(14.06, 19.75)	-0.614(-4.088, 2.984)	0.734
	45-64	42.72(35.98, 49.47)	47.47(44.42, 50.52)	42.24(36.01, 48.47)	40.43(36.01, 44.84)	33.08(28.35, 37.82)	33.20(27.87, 38.54)	35.56(30.43, 40.70)	35.75(30.44, 41.06)	38.70(32.27, 45.13)	40.09(34.28, 45.90)	-1.202(-3.234, 0.873)	0.254
	≥65	73.97(69.00, 78.94)	69.16(62.38, 75.93)	64.17(58.87, 69.47)	56.52(49.58, 63.45)	61.78(56.04, 67.52)	57.13(50.39, 63.87)	54.92(48.71, 61.12)	57.35(51.84, 62.86)	54.07(48.14, 60.00)	59.65(53.88, 65.43)	-1.482(-2.529, -0.424)	0.006
Sex
	Female	31.13(27.80, 34.46)	33.89(31.19, 36.60)	29.56(25.58, 33.53)	30.08(25.22, 34.93)	27.57(24.31, 30.82)	25.51(22.15, 28.87)	26.89(22.78, 31.00)	28.79(25.17, 32.41)	28.52(25.87, 31.17)	30.40(27.09, 33.70)	-0.231(-2.587, 2.182)	0.85
	Male	34.92(30.64, 39.19)	36.76(32.68, 40.84)	36.97(31.98, 41.95)	34.39(31.97, 36.80)	27.66(24.78, 30.55)	30.58(26.19, 34.96)	32.27(28.39, 36.16)	31.50(28.38, 34.62)	34.33(29.56, 39.11)	37.70(32.35, 43.05)	-0.622(-2.129, 0.908)	0.424
Race and ethnicity
	Non-Hispanic white	33.16(29.12, 37.21)	36.10(33.33, 38.87)	33.84(30.18, 37.51)	33.06(29.26, 36.87)	27.98(24.76, 31.19)	27.73(23.15, 32.31)	29.26(25.35, 33.18)	29.92(26.09, 33.75)	30.76(26.95, 34.56)	33.43(28.64, 38.22)	-0.669(-2.449, 1.143)	0.466
	Non-Hispanic black	38.99(32.02, 45.95)	41.48(35.55, 47.41)	37.21(30.99, 43.43)	42.57(37.89, 47.24)	38.72(32.87, 44.57)	40.93(36.53, 45.33)	40.97(36.42, 45.53)	45.09(40.46, 49.73)	43.89(36.07, 51.70)	44.89(40.22, 49.55)	0.731(-0.686, 2.169)	0.313
	Mexican American	25.41(19.12, 31.69)	22.69(16.75, 28.64)	20.36(11.90, 28.83)	21.39(17.41, 25.37)	19.23(13.42, 25.04)	22.70(17.59, 27.81)	24.59(17.63, 31.54)	22.18(15.79, 28.57)	28.26(22.45, 34.06)	28.95(23.52, 34.39)	0.963(-0.553, 2.502)	0.215
	Other Hispanic	32.11(16.65, 47.58)	23.65(8.23, 39.07)	24.57(8.59, 40.54)	21.97(10.57, 33.37)	22.97(19.15, 26.79)	19.92(14.56, 25.28)	25.77(18.42, 33.11)	19.72(12.60, 26.84)	28.47(21.80, 35.14)	35.57(26.57, 44.58)	1.695(-2.031, 5.564)	0.377
	Other race	28.56(20.00, 37.13)	39.60(25.91, 53.29)	39.54(26.69, 52.40)	22.87(13.12, 32.62)	18.26(8.87, 27.66)	23.77(17.23, 30.31)	23.07(18.38, 27.76)	26.61(20.84, 32.39)	25.95(21.02, 30.88)	29.30(23.77, 34.82)	-1.168(-6.195, 4.128)	0.659
Marital status
	No	35.74(30.16, 41.33)	34.36(31.12, 37.60)	28.76(23.72, 33.79)	28.90(25.91, 31.90)	26.32(22.82, 29.83)	27.27(21.80, 32.75)	26.43(23.22, 29.63)	27.81(24.81, 30.80)	29.60(26.42, 32.78)	34.69(30.52, 38.85)	-0.524(-1.550, 0.512)	0.32
	Yes	32.09(27.77, 36.41)	35.96(32.96, 38.95)	36.31(32.36, 40.25)	34.49(30.94, 38.04)	28.57(25.74, 31.40)	28.63(24.83, 32.43)	32.11(27.83, 36.39)	31.83(28.53, 35.13)	32.71(28.57, 36.85)	33.32(29.42, 37.22)	-0.456(-2.613, 1.748)	0.682
Education level
	Less than high school	36.15(31.09, 41.22)	42.60(37.98, 47.22)	36.52(30.00, 43.04)	36.21(30.18, 42.24)	34.88(30.41, 39.36)	32.06(27.10, 37.01)	32.31(24.50, 40.11)	36.49(31.86, 41.12)	33.56(25.08, 42.05)	45.14(38.06, 52.23)	0.445(-1.967, 2.917)	0.72
	High school graduate	35.67(28.70, 42.64)	36.22(31.68, 40.76)	38.56(34.06, 43.07)	39.48(33.23, 45.72)	31.22(26.37, 36.08)	32.87(26.11, 39.62)	35.95(30.15, 41.75)	33.37(27.29, 39.45)	35.15(30.74, 39.56)	39.62(32.93, 46.32)	0.140(-2.652, 3.011)	0.923
	Some college	33.45(27.96, 38.94)	31.21(27.15, 35.27)	31.38(26.62, 36.15)	31.07(27.04, 35.10)	27.49(22.14, 32.84)	29.27(24.61, 33.93)	29.05(25.48, 32.63)	30.05(26.03, 34.07)	32.33(26.38, 38.28)	33.58(29.60, 37.55)	0.187(-0.651, 1.031)	0.663
	College graduate or above	25.84(20.75, 30.94)	34.33(30.75, 37.91)	27.26(21.94, 32.59)	23.31(17.93, 28.69)	19.72(15.73, 23.70)	20.31(14.79, 25.83)	24.44(18.21, 30.66)	24.79(20.21, 29.37)	26.79(23.04, 30.54)	24.81(18.00, 31.62)	-1.319(-5.944, 3.533)	0.588
Insurance status
	Uninsured	22.43(17.07, 27.79)	21.56(15.53, 27.59)	23.52(17.60, 29.45)	23.88(19.61, 28.16)	21.67(17.80, 25.54)	22.39(16.67, 28.10)	22.54(17.11, 27.98)	25.85(23.11, 28.58)	23.83(19.08, 28.58)	27.92(21.99, 33.86)	1.063(-0.827, 2.989)	0.272
	Any Insurance	35.31(31.92, 38.69)	38.01(35.92, 40.10)	35.51(31.96, 39.05)	34.12(30.71, 37.53)	28.89(26.09, 31.69)	29.57(25.79, 33.34)	31.28(27.65, 34.90)	31.10(27.93, 34.26)	32.47(28.88, 36.06)	34.98(31.60, 38.36)	-0.67(-2.380, 1.069)	0.448
Income-to-poverty ratio
	<1	31.22(23.29, 39.15)	29.79(22.29, 37.29)	25.32(19.46, 31.18)	30.46(22.42, 38.50)	27.05(22.19, 31.92)	23.88(18.97, 28.79)	27.51(21.84, 33.18)	29.22(24.83, 33.60)	28.66(22.85, 34.48)	38.65(30.83, 46.46)	0.732(-1.627, 3.149)	0.546
	1-2	35.15(27.84, 42.46)	33.79(29.16, 38.42)	33.76(26.81, 40.70)	35.98(30.74, 41.22)	31.54(26.33, 36.75)	33.52(29.17, 37.87)	31.61(27.29, 35.93)	35.60(32.57, 38.63)	30.71(26.49, 34.93)	34.34(29.35, 39.32)	-0.201(-1.566, 1.183)	0.774
	2-3.5	38.46(30.66, 46.27)	39.12(31.18, 47.05)	37.76(31.49, 44.04)	30.43(25.53, 35.34)	25.25(20.20, 30.30)	29.84(24.63, 35.06)	28.48(22.68, 34.27)	28.69(22.54, 34.84)	31.77(26.32, 37.21)	35.00(28.33, 41.67)	-1.317(-3.127, 0.527)	0.161
	≥3.5	29.79(25.14, 34.44)	35.37(31.31, 39.43)	32.58(28.51, 36.65)	31.57(27.20, 35.94)	26.89(23.61, 30.18)	24.87(20.16, 29.58)	29.49(24.28, 34.71)	29.29(25.18, 33.40)	31.95(26.34, 37.57)	30.40(24.74, 36.06)	-0.459(-2.966, 2.113)	0.724
Alcohol
	No	41.24(35.62, 46.86)	41.24(36.81, 45.67)	38.93(33.10, 44.76)	38.94(32.85, 45.04)	35.10(31.23, 38.97)	37.42(31.34, 43.50)	38.35(31.69, 45.02)	35.31(30.48, 40.14)	35.56(30.72, 40.40)	44.25(35.09, 53.42)	-0.017(-1.998, 2.003)	0.987
	Yes	30.26(26.43, 34.08)	33.37(30.08, 36.65)	31.72(27.85, 35.60)	30.02(26.56, 33.48)	25.25(22.86, 27.63)	25.88(22.09, 29.66)	28.48(25.01, 31.96)	29.04(25.67, 32.41)	29.17(26.10, 32.25)	33.46(29.86, 37.07)	-0.152(-2.042, 1.774)	0.876
Smoking status
	Never smoker	33.10(29.28, 36.92)	33.72(30.16, 37.27)	32.95(28.93, 36.97)	30.51(25.76, 35.25)	25.87(22.60, 29.14)	27.84(23.61, 32.06)	25.97(22.44, 29.49)	27.97(25.08, 30.86)	30.53(26.99, 34.06)	32.14(27.61, 36.67)	-0.309(-1.812, 1.217)	0.69
	Former smoker	39.52(36.27, 42.78)	45.04(39.88, 50.19)	43.80(36.10, 51.49)	38.31(32.66, 43.96)	34.90(31.60, 38.21)	34.47(27.64, 41.31)	39.87(34.64, 45.10)	36.80(31.40, 42.20)	37.94(31.53, 44.34)	38.87(33.40, 44.35)	-0.402(-2.407, 1.645)	0.698
	Current smoker	25.50(18.72, 32.28)	28.53(24.37, 32.69)	23.24(19.77, 26.71)	29.22(25.05, 33.40)	23.23(20.08, 26.37)	19.91(15.83, 23.99)	27.44(20.83, 34.05)	27.96(23.95, 31.96)	24.22(20.25, 28.20)	32.26(24.59, 39.93)	0.234(-3.820, 4.459)	0.912
Activity
	No	39.06(36.36, 41.76)	38.14(34.16, 42.12)	38.23(33.92, 42.55)	39.18(33.83, 44.53)	34.22(31.51, 36.94)	32.27(28.55, 35.98)	33.58(28.59, 38.57)	35.07(30.56, 39.58)	36.24(32.57, 39.90)	38.81(34.85, 42.77)	-0.113(-1.220, 1.007)	0.842
	Moderate	36.80(33.58, 40.02)	40.25(36.26, 44.24)	37.83(32.97, 42.70)	36.33(30.87, 41.78)	30.05(26.47, 33.63)	31.53(25.49, 37.58)	31.55(25.57, 37.53)	32.01(26.71, 37.32)	32.87(27.79, 37.96)	38.85(32.80, 44.90)	-0.249(-2.861, 2.433)	0.854
	Vigorous	23.76(17.69, 29.83)	28.77(24.42, 33.13)	22.52(18.62, 26.42)	23.13(19.59, 26.66)	12.98(8.70, 17.26)	15.75(13.18, 18.31)	20.05(15.10, 25.00)	18.21(15.04, 21.37)	20.82(15.59, 26.04)	21.18(14.96, 27.40)	-1.729(-6.565, 3.358)	0.498
BMI (kg/m2)a
	Normal weight (18.5-24.9)	24.50(19.62, 29.38)	25.38(22.18, 28.58)	24.10(20.60, 27.61)	23.43(19.71, 27.16)	18.08(15.53, 20.64)	19.83(14.55, 25.11)	19.75(15.58, 23.92)	21.02(16.87, 25.17)	19.59(15.58, 23.59)	22.60(18.00, 27.21)	-1.326(-2.486, -0.152)	0.027
	Overweight (25.0-29.9)	30.13(25.25, 35.02)	37.52(34.54, 40.50)	34.19(29.28, 39.10)	29.03(23.15, 34.91)	29.76(24.34, 35.18)	26.02(20.93, 31.12)	29.00(24.74, 33.26)	26.65(22.11, 31.20)	32.79(27.95, 37.63)	34.36(29.15, 39.57)	-0.178(-3.938, 3.729)	0.927
	Obesity (≥30.0)	48.04(43.04, 53.05)	43.41(39.30, 47.52)	42.23(35.54, 48.93)	42.86(38.32, 47.40)	34.90(30.53, 39.26)	37.75(33.16, 42.34)	38.60(34.18, 43.03)	40.28(37.06, 43.50)	38.25(33.75, 42.75)	41.29(36.84, 45.73)	-0.844(-1.785, 0.106)	0.081
a 352(underweight) participants with BMI less than 18.5 were not showed; AAPC: average annual rates of change; BMI, body mass index
