# Supplementary material for: Trends and influence factors in the prevalence, intervention, and control of metabolic syndrome among US adults, 1999–2018
Source: BMC Geriatr. 2022 Dec 19;22:979. doi: 10.1186/s12877-022-03672-6 (PMC9764589; doi:10.1186/s12877-022-03672-6)
Supplement: Supplementary file 9 — Additional file 9. sTable 8 Prevalence of metabolic syndrome and components among US adults from 1999 to 2018. [file 12877_2022_3672_MOESM9_ESM.xlsx]

## Sheet: Sheet1
sTable 8 Prevalence of Metabolic Syndrome and Components Among US Adults from 1999 to 2018
Characteristics		Metabolic Syndrome			Elevated blood glucose			Reduced HDL			Elevated triglyceride			Obesity			Elevated blood pressure
		Prevalence	F a	P	Prevalence	F a	P	Prevalence	F a	P	Prevalence	F a	P	Prevalence	F a	P	Prevalence	F a	P
Total		31.43 ( 29.91, 32.95)			27.61 ( 26.16, 29.06)			40.32 ( 38.32, 42.32)			26.58 ( 25.11, 28.06)			54.57 (51.97, 57.17)			31.61 ( 30.10, 33.13)
Age (years)
	20-44	17.59(16.49, 18.69)	551.6	<0.001	13.62(12.71, 14.52)	734.36	<0.001	32.33(30.85, 33.80)	219.52	<0.001	22.08(20.85, 23.31)	60.13	<0.001	44.80(43.23, 46.37)	215.63	<0.001	15.88(14.95, 16.80)	852.28	<0.001
	45-64	38.40(36.79, 40.01)			34.80(33.13, 36.47)			43.13(41.39, 44.86)			30.48(29.02, 31.93)			61.43(59.71, 63.15)			38.74(37.00, 40.48)
	≥65	55.13(53.25, 57.01)			51.31(49.46, 53.16)			56.53(54.89, 58.16)			30.92(29.06, 32.77)			67.30(65.50, 69.11)			60.22(58.27, 62.18)
Sex
	Female	31.03(29.84, 32.21)	0.928	0.337	23.51(22.40, 24.62)	147.17	<0.001	41.25(39.72, 42.77)	3.735	0.0551	23.22(22.19, 24.25)	71.337	<0.001	64.54(63.15, 65.93)	438.88	<0.001	29.51(28.38, 30.65)	30.002	<0.001
	Male	31.85(30.57, 33.13)			31.93(30.68, 33.17)			39.35(37.89, 40.80)			30.11(28.68, 31.53)			44.10(42.49, 45.71)			33.82(32.50, 35.15)
Race and ethnicity
	Non-Hispanic white	32.63(31.46, 33.81)	7.845	<0.001	27.17(25.92, 28.42)	1.396	0.235	41.63(40.20, 43.05)	12.526	<0.001	27.94(26.80, 29.08)	58.11	<0.001	55.83(54.32, 57.35)	33.498	<0.001	31.76(30.53, 33.00)	37.305	<0.001
	Non-Hispanic black	27.51(25.94, 29.08)			27.70(25.95, 29.45)			33.03(31.20, 34.85)			12.32(11.12, 13.52)			57.72(56.01, 59.42)			41.97(40.18, 43.75)
	Mexican American	31.28(29.42, 33.14)			29.93(27.68, 32.19)			38.93(36.86, 41.00)			31.94(30.23, 33.65)			56.06(53.75, 58.37)			23.85(22.01, 25.69)
	Other Hispanic	29.08(25.90, 32.25)			28.46(25.59, 31.33)			42.17(38.79, 45.55)			28.13(24.89, 31.37)			50.68(47.32, 54.04)			26.42(22.94, 29.91)
	Other race	27.56(24.58, 30.54)			28.47(25.64, 31.30)			38.84(35.45, 42.23)			27.72(24.74, 30.70)			38.21(34.76, 41.67)			27.31(24.84, 29.78)
Marital status
	No	28.58(27.28, 29.88)	28.14	<0.001	25.23(24.01, 26.45)	24.796	<0.001	37.57(36.21, 38.94)	29.541	<0.001	24.30(22.84, 25.76)	17.586	<0.001	52.00(50.33, 53.67)	20.069	<0.001	30.05(28.78, 31.32)	12.219	0.001
	Yes	33.65(32.36, 34.93)			29.43(28.11, 30.75)			42.17(40.73, 43.62)			28.30(27.13, 29.46)			56.72(55.24, 58.21)			32.81(31.63, 34.00)
Education level
	Less than high school	37.64(35.87, 39.40)	50.645	<0.001	34.59(32.66, 36.53)	29.665	<0.001	46.56(44.54, 48.59)	32.77	<0.001	30.34(28.76, 31.92)	20.712	<0.001	57.17(55.51, 58.82)	31.437	<0.001	36.69(34.73, 38.65)	39.951	<0.001
	High school graduate	36.18(34.26, 38.10)			30.28(28.36, 32.20)			44.02(41.82, 46.22)			29.02(27.38, 30.66)			57.43(55.78, 59.07)			36.22(34.38, 38.07)
	Some college	31.44(29.88, 33.01)			26.12(24.53, 27.71)			40.37(38.57, 42.17)			27.02(25.26, 28.78)			57.38(55.48, 59.28)			31.07(29.61, 32.54)
	College graduate or above	23.49(21.85, 25.13)			22.66(20.89, 24.44)			33.21(31.25, 35.17)			21.69(20.05, 23.32)			47.46(45.19, 49.73)			25.10(23.43, 26.77)
Insurance status
	Uninsured	23.38(21.75, 25.01)	93.21	<0.001	21.38(19.89, 22.86)	74.015	<0.001	35.22(33.25, 37.19)	35.701	<0.001	26.80(25.05, 28.56)	0.079	0.779	45.48(43.29, 47.66)	86.266	<0.001	23.60(21.98, 25.23)	96.392	<0.001
	Any Insurance	33.17(32.16, 34.19)			28.96(27.88, 30.03)			41.43(40.22, 42.63)			26.53(25.53, 27.54)			56.59(55.31, 57.88)			33.34(32.27, 34.40)
Income-to-poverty ratio
	<1	31.47(29.52, 33.41)	10.621	<0.001	27.10(25.46, 28.74)	6.03	0.001	44.05(41.52, 46.58)	12.55	<0.001	26.50(24.28, 28.72)	3.869	0.01	55.37(53.24, 57.49)	9.528	<0.001	29.32(27.34, 31.31)	4.93	0.003
	1-2	34.69(33.00, 36.38)			29.54(27.85, 31.23)			42.25(40.29, 44.22)			28.93(27.44, 30.42)			57.91(55.92, 59.91)			33.76(32.17, 35.35)
	2-3.5	32.93(31.06, 34.81)			28.73(26.70, 30.76)			42.03(39.96, 44.09)			26.87(25.08, 28.65)			56.83(54.81, 58.85)			32.63(30.64, 34.61)
	≥3.5	28.79(27.28, 30.31)			25.50(23.97, 27.03)			36.95(35.32, 38.58)			25.33(23.87, 26.79)			51.97(50.04, 53.90)			30.41(28.91, 31.90)
Alcohol
	No	38.69(36.95, 40.42)	89.01	<0.001	30.93(29.13, 32.72)	18.754	<0.001	47.88(45.94, 49.82)	64.952	<0.001	27.68(26.19, 29.17)	1.576	0.211	62.50(60.68, 64.32)	83.84	<0.001	38.59(36.85, 40.33)	74.862	<0.001
	Yes	29.74(28.73, 30.75)			26.92(25.83, 28.01)			38.36(37.03, 39.69)			26.59(25.51, 27.68)			52.45(51.07, 53.84)			29.92(28.81, 31.03)
Smoking status
	Never smoker	28.48(27.21, 29.75)	69.386	<0.001	25.15(23.90, 26.40)	18.754	<0.001	37.68(36.32, 39.04)	19.733	<0.001	23.28(22.08, 24.47)	36.89	<0.001	54.49(53.00, 55.99)	53.53	<0.001	30.13(28.91, 31.35)	67.496	<0.001
	Former smoker	39.82(38.09, 41.54)			35.95(34.13, 37.78)			43.00(41.24, 44.77)			30.63(29.01, 32.26)			60.87(59.01, 62.73)			39.06(37.25, 40.87)
	Current smoker	28.73(27.16, 30.30)			23.78(22.22, 25.35)			43.72(41.50, 45.95)			29.99(28.11, 31.87)			47.21(45.21, 49.22)			26.36(24.79, 27.92)
Activity
	No	39.42(38.10, 40.74)	262.39	<0.001	33.93(32.63, 35.22)	74.466	<0.001	46.67(45.14, 48.19)	119.06	<0.001	30.99(29.72, 32.27)	72.273	<0.001	62.26(61.01, 63.52)	232.69	<0.001	36.41(35.12, 37.69)	119.23	<0.001
	Moderate	34.94(33.33, 36.55)			30.01(28.33, 31.69)			42.58(40.80, 44.36)			27.76(26.31, 29.21)			58.89(56.97, 60.81)			35.05(33.36, 36.74)
	Vigorous	16.54(15.27, 17.81)			16.22(14.83, 17.61)			28.98(27.13, 30.84)			19.12(17.51, 20.73)			39.29(37.39, 41.18)			21.37(19.87, 22.88)
BMI (kg/m2)b
	Normal weight (18.5-24.9)	8.24(7.42, 9.06)	700.53	<0.001	13.40(12.26, 14.53)	164.39	<0.001	24.59(23.04, 26.14)	247.05	<0.001	12.69(11.64, 13.75)	214.81	<0.001	9.79(8.65, 10.93)	1877.2	<0.001	22.15(20.86, 23.43)	116.07	<0.001
	Overweight (25.0-29.9)	28.48(27.18, 29.77)			26.36(24.91, 27.81)			40.47(38.85, 42.09)			28.42(27.12, 29.73)			53.64(51.89, 55.39)			31.23(29.70, 32.76)
	Obesity (≥30.0)	55.42(53.83, 57.01)			41.74(40.10, 43.38)			54.82(53.12, 56.51)			37.62(35.99, 39.26)			96.72(96.20, 97.24)			40.60(39.12, 42.08)
a Rao-Scott χ2 testing; b 352(underweight) participants with BMI less than 18.5 were not showed; BMI, body mass index
