# Supplementary material for: Trends and influence factors in the prevalence, intervention, and control of metabolic syndrome among US adults, 1999–2018
Source: BMC Geriatr. 2022 Dec 19;22:979. doi: 10.1186/s12877-022-03672-6 (PMC9764589; doi:10.1186/s12877-022-03672-6)
Supplement: Supplementary file 10 — Additional file 10. sTable 9 Change in the distribution of characteristics among metabolic syndrome from 1999 to 2018. [file 12877_2022_3672_MOESM10_ESM.xlsx]

## Sheet: Sheet 1
sTable 9 Change in the Distribution of Characteristics Among Metabolic Syndrome from 1999 to 2018
Characteristics		Total (n=7733)	1999-2000 (n=663)	2001-2002 (n=739)	2003-2004 (n=659)	2005-2006 (n=615)	2007-2008 (n=850)	2009-2010 (n=896)	2011-2012 (n=754)	2013-2014 (n=824)	2015-2016 (n=833)	2017-2018 (n=900)	F a	P
Age													1.403	0.142
	20-44	26.49(24.44,28.53)	35.50(28.36,42.65)	29.00(25.72,32.28)	29.75(26.55,32.95)	26.86(21.00,32.72)	26.11(20.62,31.60)	25.45(20.99,29.90)	24.03(18.09,29.98)	26.15(21.43,30.87)	25.10(19.79,30.40)	23.94(18.55,29.32)
	45-64	43.34(40.87,45.82)	39.06(32.85,45.27)	46.45(42.19,50.71)	43.75(40.08,47.42)	43.38(38.59,48.16)	44.03(38.42,49.64)	43.02(39.14,46.90)	44.16(38.79,49.53)	43.04(38.45,47.63)	43.76(38.97,48.55)	41.94(38.47,45.41)
	≥65	30.17(28.06,32.28)	25.43(20.00,30.86)	24.55(20.12,28.98)	26.50(23.30,29.70)	29.76(23.31,36.21)	29.86(25.02,34.69)	31.53(27.93,35.14)	31.81(27.99,35.63)	30.81(27.38,34.24)	31.14(27.38,34.91)	34.13(30.29,37.97)
Sex													0.595	0.791
	Female	50.58(47.90,53.26)	55.22(49.68,60.77)	51.32(47.26,55.39)	49.35(42.81,55.89)	50.08(45.05,55.11)	52.22(47.56,56.89)	48.77(43.87,53.66)	50.68(45.94,55.42)	51.16(47.25,55.08)	48.71(44.03,53.39)	48.94(44.18,53.69)
	Male	49.42(46.37,52.47)	44.78(39.23,50.32)	48.68(44.61,52.74)	50.65(44.11,57.19)	49.92(44.89,54.95)	47.78(43.11,52.44)	51.23(46.34,56.13)	49.32(44.58,54.06)	48.84(44.92,52.75)	51.29(46.61,55.97)	51.06(46.31,55.82)
Race and ethnicity													1.136	0.301
	Non-Hispanic white	71.32(66.09,76.55)	71.73(63.21,80.24)	74.49(66.92,82.06)	77.70(68.76,86.64)	76.17(69.30,83.03)	73.73(66.01,81.45)	70.53(63.51,77.54)	68.71(59.98,77.43)	71.07(64.44,77.70)	68.26(60.98,75.54)	64.66(58.16,71.16)
	Non-Hispanic black	9.43( 8.43,10.43)	7.34(3.92,10.77)	9.66(6.16,13.15)	7.84(4.41,11.28)	9.56(6.21,12.91)	9.76(5.17,14.35)	10.46(8.15,12.78)	11.10(6.06,16.14)	10.45(7.01,13.89)	8.94(5.19,12.68)	8.84(5.55,12.13)
	Mexican American	8.19( 7.00, 9.37)	5.82(3.01, 8.63)	6.73(4.32, 9.13)	7.31(1.66,12.97)	6.84(4.00, 9.67)	7.88(4.53,11.24)	9.46(4.44,14.47)	8.46(4.10,12.82)	8.13(4.42,11.84)	8.89(4.20,13.59)	10.51(6.67,14.35)
	Other Hispanic	5.10( 3.97, 6.23)	10.62( 1.94,19.30)	4.92(-1.26,11.10)	1.62(-0.25, 3.49)	2.36( 0.56, 4.15)	4.35( 1.81, 6.88)	4.91( 2.42, 7.39)	6.12( 2.95, 9.29)	4.79( 2.40, 7.17)	5.80( 2.87, 8.73)	5.85( 3.86, 7.84)
	Other race	5.97( 5.09, 6.84)	4.49(0.82, 8.15)	4.21(1.63, 6.79)	5.53(3.29, 7.76)	5.09(1.80, 8.37)	4.28(2.14, 6.43)	4.65(3.00, 6.30)	5.62(2.83, 8.40)	5.56(3.81, 7.32)	8.11(5.52,10.71)	10.13(7.19,13.07)
Marital status													1.013	0.421
	No	38.59(36.17,41.01)	35.27(26.35,44.19)	36.71(30.01,43.40)	36.90(32.42,41.39)	33.03(29.77,36.28)	39.05(34.41,43.68)	41.52(36.59,46.45)	41.50(36.20,46.80)	39.15(33.67,44.64)	40.60(34.91,46.30)	42.14(35.06,49.23)
	Yes	60.49(56.79,64.19)	64.73(55.81,73.65)	63.29(56.60,69.99)	63.10(58.61,67.58)	66.97(63.72,70.23)	60.95(56.32,65.59)	58.48(53.55,63.41)	58.50(53.20,63.80)	60.85(55.36,66.33)	59.40(53.70,65.09)	57.86(50.77,64.94)
Education level													2.507	<0.001
	Less than high school	20.59(19.08,22.09)	26.26(19.73,32.79)	24.59(21.68,27.50)	18.60(15.94,21.27)	20.52(16.08,24.96)	24.80(20.49,29.11)	24.93(21.15,28.71)	20.92(17.34,24.50)	18.65(13.66,23.65)	16.62(12.44,20.79)	13.84(10.75,16.93)
	High school graduate	27.68(25.43,29.92)	30.51(23.94,37.08)	28.38(22.84,33.91)	31.36(27.52,35.20)	31.91(26.09,37.73)	28.47(23.00,33.94)	27.27(22.48,32.05)	23.19(17.95,28.43)	22.29(17.58,26.99)	22.95(17.62,28.29)	32.62(27.19,38.06)
	Some college	30.84(28.56,33.13)	30.04(21.93,38.15)	27.09(22.47,31.71)	30.50(26.99,34.00)	31.72(26.21,37.23)	25.64(20.99,30.28)	30.98(27.14,34.81)	31.40(26.21,36.59)	36.43(31.09,41.77)	33.00(27.90,38.11)	30.63(25.14,36.13)
	College graduate or above	20.84(18.89,22.79)	13.19( 8.49,17.89)	19.94(16.02,23.87)	19.54(14.43,24.64)	15.85(10.50,21.20)	21.09(15.95,26.23)	16.83(13.80,19.86)	24.49(17.72,31.27)	22.63(19.05,26.21)	27.43(20.64,34.21)	22.90(17.65,28.15)
Insurance status													2.351	0.017
	Uninsured	13.10(11.93,14.27)	14.77(10.16,19.39)	8.72( 6.34,11.10)	15.41(11.87,18.95)	13.54( 8.74,18.34)	13.73(10.23,17.23)	17.23(13.60,20.87)	16.39(13.47,19.31)	12.26( 9.61,14.90)	11.19( 8.63,13.75)	10.37( 6.72,14.03)
	Any Insurance	86.65(82.20,91.10)	85.23(80.61,89.84)	91.28(88.90,93.66)	84.59(81.05,88.13)	86.46(81.66,91.26)	86.27(82.77,89.77)	82.77(79.13,86.40)	83.61(80.69,86.53)	87.74(85.10,90.39)	88.81(86.25,91.37)	89.63(85.97,93.28)
Income-to-poverty ratio													0.872	0.622
	<1	12.58(11.33,13.83)	12.76( 8.93,16.58)	14.85( 9.70,20.00)	9.62( 6.34,12.90)	10.37( 7.56,13.18)	14.55(10.28,18.82)	13.40( 9.59,17.22)	14.91(10.74,19.08)	18.00(12.15,23.86)	13.70(10.50,16.90)	11.94( 8.44,15.43)
	1-2	21.27(19.54,23.01)	22.84(16.27,29.41)	21.13(16.08,26.18)	24.68(20.52,28.84)	22.15(17.90,26.40)	21.87(19.56,24.18)	24.41(19.11,29.70)	26.40(19.28,33.53)	21.85(17.32,26.38)	20.14(15.57,24.72)	23.42(20.07,26.77)
	2-3.5	22.81(20.89,24.73)	27.45(20.84,34.05)	21.42(16.88,25.96)	26.01(19.25,32.77)	26.62(20.90,32.34)	21.00(16.38,25.63)	25.89(21.45,30.34)	22.49(18.09,26.89)	22.14(18.26,26.02)	24.94(19.54,30.33)	27.03(23.51,30.54)
	≥3.5	36.45(33.57,39.33)	36.95(29.68,44.22)	42.60(36.69,48.52)	39.69(31.41,47.97)	40.86(33.81,47.91)	42.58(35.93,49.23)	36.30(31.13,41.46)	36.20(29.06,43.34)	38.00(29.99,46.02)	41.22(35.05,47.39)	37.62(31.54,43.69)
Alcohol													10.606	<0.001
	No	26.32(24.21,28.43)	34.70(31.52,37.88)	35.05(25.47,44.62)	33.45(27.41,39.48)	33.08(26.45,39.70)	28.94(24.98,32.91)	28.56(24.16,32.96)	23.08(18.87,27.29)	27.33(21.39,33.27)	28.67(23.89,33.46)	7.16( 4.47, 9.85)
	Yes	70.43(66.62,74.25)	65.30(62.12,68.48)	64.95(55.38,74.53)	66.55(60.52,72.59)	66.92(60.30,73.55)	71.06(67.09,75.02)	71.44(67.04,75.84)	76.92(72.71,81.13)	72.67(66.73,78.61)	71.33(66.54,76.11)	92.84(90.15,95.53)
Smoking status													1.035	0.414
	Never smoker	48.31(45.57,51.05)	46.43(40.07,52.80)	45.87(39.63,52.10)	48.19(42.66,53.71)	44.88(39.93,49.84)	47.27(44.42,50.12)	51.11(47.04,55.19)	50.29(46.19,54.38)	51.35(45.67,57.04)	46.93(41.72,52.14)	49.94(44.02,55.86)
	Former smoker	32.28(29.88,34.67)	33.06(26.67,39.45)	30.76(26.33,35.18)	32.11(28.55,35.67)	32.53(27.62,37.43)	34.05(29.93,38.17)	31.41(27.03,35.79)	28.66(25.14,32.17)	30.58(25.20,35.96)	36.52(30.23,42.82)	32.22(28.34,36.11)
	Current smoker	19.34(17.93,20.75)	20.51(16.10,24.91)	23.38(19.08,27.68)	19.70(16.04,23.37)	22.59(18.16,27.02)	18.68(15.80,21.56)	17.48(14.06,20.89)	21.06(17.19,24.92)	18.07(14.80,21.33)	16.55(13.86,19.23)	17.84(14.08,21.59)
a Rao-Scott χ2 test
