# Supplementary material for: Trends and influence factors in the prevalence, intervention, and control of metabolic syndrome among US adults, 1999–2018
Source: BMC Geriatr. 2022 Dec 19;22:979. doi: 10.1186/s12877-022-03672-6 (PMC9764589; doi:10.1186/s12877-022-03672-6)
Supplement: Supplementary file 11 — Additional file 11. sTable 10 Change in distribution of characteristics among elevated blood glucose from 1999 to 2018. [file 12877_2022_3672_MOESM11_ESM.xlsx]

## Sheet: Sheet 1
sTable 10 Change in Distribution of Characteristics Among Elevated Blood Glucose from 1999 to 2018
Characteristics		Total (n=7211)	1999-2000 (n=543)	2001-2002 (n=557)	2003-2004 (n=581)	2005-2006 (n=594)	2007-2008 (n=790)	2009-2010 (n=829)	2011-2012 (n=766)	2013-2014 (n=831)	2015-2016 (n=829)	2017-2018 (n=891)	F a	P
Age (years)													0.994	0.455
	20-44	23.34(21.57,25.11)	28.47(23.04,33.90)	22.79(19.26,26.31)	24.46(19.76,29.17)	24.75(18.33,31.17)	21.90(16.55,27.25)	23.23(19.22,27.24)	21.95(16.96,26.94)	25.54(21.36,29.72)	21.47(17.59,25.34)	23.23(19.70,26.75)
	45-64	44.70(41.94,47.47)	43.24(36.78,49.69)	47.59(43.82,51.36)	44.51(39.86,49.16)	44.50(39.35,49.66)	45.85(40.42,51.28)	44.10(39.91,48.28)	46.35(40.82,51.88)	44.91(41.67,48.15)	46.04(41.46,50.62)	41.22(37.51,44.93)
	≥65	31.96(29.61,34.31)	28.29(23.11,33.48)	29.62(26.23,33.02)	31.02(25.23,36.82)	30.74(25.18,36.30)	32.25(27.42,37.08)	32.68(27.42,37.93)	31.70(28.11,35.29)	29.55(25.76,33.35)	32.49(28.94,36.05)	35.55(31.57,39.53)
Sex													0.438	0.902
	Female	43.62(40.96,46.27)	40.52(36.24,44.80)	40.44(33.92,46.96)	39.12(36.10,42.15)	44.51(39.22,49.80)	44.27(39.10,49.44)	41.85(38.64,45.07)	45.71(40.56,50.85)	44.24(39.67,48.80)	43.50(40.15,46.85)	47.00(42.16,51.84)
	Male	56.38(53.01,59.76)	59.48(55.20,63.76)	59.56(53.04,66.08)	60.88(57.85,63.90)	55.49(50.20,60.78)	55.73(50.56,60.90)	58.15(54.93,61.36)	54.29(49.15,59.44)	55.76(51.20,60.33)	56.50(53.15,59.85)	53.00(48.16,57.84)
Race and ethnicity													0.896	0.599
	Non-Hispanic white	67.58(62.17,72.99)	69.46(59.89,79.04)	70.03(61.90,78.15)	71.56(62.46,80.67)	69.03(62.30,75.75)	70.60(63.09,78.12)	70.40(63.83,76.97)	65.91(55.74,76.09)	66.28(60.46,72.10)	66.11(58.25,73.97)	61.66(55.63,67.70)
	Non-Hispanic black	10.80( 9.61,11.99)	9.60(4.90,14.30)	11.69(6.57,16.80)	10.64(6.15,15.14)	10.86(7.25,14.46)	10.71(6.35,15.06)	10.92(8.51,13.32)	12.53(6.71,18.35)	11.05(7.97,14.12)	10.04(5.98,14.10)	10.14(6.14,14.13)
	Mexican American	8.92( 7.66,10.17)	6.37(3.39, 9.36)	7.96(5.01,10.92)	8.16(2.79,13.54)	9.33(6.13,12.53)	9.09(4.91,13.26)	9.02(4.41,13.64)	8.35(3.35,13.34)	9.27(5.71,12.83)	8.98(4.31,13.65)	10.69(6.82,14.56)
	Other Hispanic	5.68( 4.68, 6.69)	10.12(3.09,17.14)	5.11(0.47, 9.75)	2.26(0.01, 4.52)	4.26(1.15, 7.37)	5.30(2.21, 8.39)	4.79(2.35, 7.24)	5.84(2.39, 9.29)	5.94(3.11, 8.77)	6.59(3.48, 9.69)	6.45(4.48, 8.42)
	Other race	7.01( 6.02, 8.01)	4.45(0.96, 7.93)	5.22(0.02,10.41)	7.37(4.35,10.38)	6.53(4.01, 9.05)	4.30(1.58, 7.02)	4.86(3.12, 6.61)	7.37(3.84,10.90)	7.46(5.38, 9.55)	8.28(5.57,10.99)	11.06(8.04,14.08)
Marital status													1.604	0.132
	No	38.78(36.23,41.33)	31.74(22.52,40.97)	37.18(32.34,42.03)	38.08(32.10,44.05)	38.13(34.45,41.81)	37.74(33.64,41.85)	39.56(34.63,44.50)	42.77(37.47,48.06)	39.25(35.12,43.37)	41.66(35.74,47.59)	39.58(32.19,46.97)
	Yes	60.22(56.39,64.06)	68.26(59.03,77.48)	62.82(57.97,67.66)	61.92(55.95,67.90)	61.87(58.19,65.55)	62.26(58.15,66.36)	60.44(55.50,65.37)	57.23(51.94,62.53)	60.75(56.63,64.88)	58.34(52.41,64.26)	60.42(53.03,67.81)
Education level													2.872	<0.001
	Less than high school	21.54(19.90,23.18)	30.02(24.60,35.44)	26.94(22.35,31.52)	21.67(17.38,25.96)	22.58(19.07,26.09)	25.77(20.99,30.55)	26.05(21.85,30.26)	21.92(18.80,25.03)	17.51(12.71,22.32)	17.27(12.82,21.72)	14.46(11.13,17.80)
	High school graduate	26.36(24.04,28.69)	26.32(18.70,33.95)	23.99(17.04,30.95)	28.25(25.66,30.85)	29.27(22.90,35.64)	28.26(22.84,33.69)	27.98(22.11,33.85)	24.21(17.02,31.40)	23.96(20.37,27.55)	19.16(15.24,23.08)	33.36(28.59,38.13)
	Some college	29.16(26.75,31.57)	26.65(18.57,34.72)	26.09(22.73,29.46)	31.52(27.23,35.81)	32.25(25.46,39.04)	23.72(18.53,28.91)	26.83(23.32,30.34)	27.47(21.12,33.81)	33.98(28.46,39.50)	34.36(28.24,40.48)	26.31(19.45,33.17)
	College graduate or above	22.88(20.42,25.34)	17.01(10.74,23.27)	22.98(17.38,28.57)	18.55(14.20,22.91)	15.89( 9.72,22.07)	22.25(16.85,27.65)	19.14(15.54,22.73)	26.41(19.77,33.05)	24.54(19.41,29.67)	29.21(22.23,36.19)	25.86(18.12,33.61)
Insurance status													3.196	0.002
	Uninsured	13.63(12.42,14.85)	13.88( 8.83,18.93)	8.97( 5.98,11.95)	13.51( 9.22,17.80)	15.91(12.04,19.78)	15.36(12.19,18.54)	16.54(12.82,20.27)	19.10(15.30,22.90)	14.24(12.14,16.34)	11.27( 8.52,14.03)	9.13( 6.18,12.09)
	Any Insurance	86.09(81.30,90.87)	86.12(81.07,91.17)	91.03(88.05,94.02)	86.49(82.20,90.78)	84.09(80.22,87.96)	84.64(81.46,87.81)	83.46(79.73,87.18)	80.90(77.10,84.70)	85.76(83.66,87.86)	88.73(85.97,91.48)	90.87(87.91,93.82)
Income-to-poverty ratio													1.029	0.421
	<1	12.33(11.20,13.46)	13.16( 8.60,17.72)	14.79(10.94,18.64)	9.05( 6.38,11.71)	12.28(10.17,14.38)	13.70(10.29,17.11)	13.41( 8.89,17.93)	15.10(11.31,18.89)	16.18(11.47,20.90)	13.41(10.37,16.44)	11.41( 7.62,15.20)
	1-2	20.62(18.92,22.31)	22.83(16.65,29.01)	22.70(17.59,27.80)	24.75(20.49,29.02)	21.03(16.71,25.35)	22.02(18.69,25.34)	23.96(18.70,29.22)	25.42(19.24,31.61)	20.91(16.77,25.06)	18.64(15.47,21.81)	22.36(18.56,26.16)
	2-3.5	22.65(20.56,24.73)	24.23(16.42,32.04)	19.75(15.16,24.33)	29.52(21.04,38.00)	28.66(22.71,34.61)	22.37(17.29,27.44)	25.63(21.04,30.23)	22.95(18.92,26.98)	23.10(18.90,27.30)	24.56(20.18,28.94)	24.48(19.47,29.48)
	≥3.5	36.74(33.55,39.94)	39.79(31.81,47.77)	42.76(36.21,49.32)	36.68(26.98,46.38)	38.04(30.47,45.60)	41.92(34.68,49.16)	36.99(31.85,42.14)	36.53(28.57,44.49)	39.80(32.28,47.33)	43.40(37.29,49.51)	41.75(33.74,49.77)
Alcohol													9.496	<0.001
	No	23.95(22.10,25.79)	34.90(30.17,39.62)	29.21(21.46,36.96)	29.43(23.96,34.90)	29.20(24.25,34.14)	27.39(23.67,31.11)	27.15(23.45,30.85)	22.53(19.44,25.62)	23.35(19.83,26.86)	28.91(23.94,33.87)	7.23( 3.22,11.24)
	Yes	72.56(68.38,76.73)	65.10(60.38,69.83)	70.79(63.04,78.54)	70.57(65.10,76.04)	70.80(65.86,75.75)	72.61(68.89,76.33)	72.85(69.15,76.55)	77.47(74.38,80.56)	76.65(73.14,80.17)	71.09(66.13,76.06)	92.77(88.76,96.78)
Smoking status													1.217	0.247
	Never smoker	48.55(45.55,51.55)	48.38(40.67,56.09)	44.01(38.23,49.80)	45.04(39.43,50.64)	48.00(43.42,52.58)	44.32(40.08,48.57)	49.27(44.29,54.24)	49.94(45.20,54.69)	51.02(46.12,55.91)	49.75(43.14,56.36)	51.90(45.72,58.07)
	Former smoker	33.17(30.61,35.73)	33.03(25.52,40.55)	33.15(27.79,38.51)	35.29(29.35,41.23)	29.81(25.93,33.69)	35.54(30.40,40.68)	34.81(30.56,39.05)	30.35(25.76,34.94)	33.11(27.91,38.31)	33.82(27.89,39.76)	32.84(27.46,38.22)
	Current smoker	18.22(16.62,19.82)	18.59(13.38,23.80)	22.84(18.44,27.24)	19.67(15.11,24.24)	22.19(18.19,26.19)	20.14(16.47,23.80)	15.93(12.78,19.07)	19.71(15.39,24.03)	15.88(12.60,19.15)	16.43(13.40,19.46)	15.26(10.96,19.56)
Activity													6.72	<0.001
	No	51.49(48.17,54.81)	45.60(37.01,54.20)	43.87(35.12,52.63)	37.89(30.23,45.55)	41.08(35.47,46.69)	59.33(52.79,65.87)	56.73(52.93,60.53)	56.72(50.27,63.17)	60.87(56.08,65.66)	54.91(50.32,59.50)	48.67(41.99,55.34)
	Moderate	31.28(28.79,33.76)	26.32(18.66,33.98)	33.98(30.42,37.53)	40.05(34.60,45.51)	31.93(26.72,37.14)	29.93(25.10,34.75)	31.48(27.44,35.52)	31.16(25.36,36.95)	25.73(21.73,29.72)	30.19(26.76,33.61)	33.21(26.43,40.00)
	Vigorous	17.20(15.54,18.86)	28.08(22.92,33.23)	22.15(15.09,29.21)	22.05(14.95,29.16)	26.99(21.90,32.08)	10.74( 5.58,15.91)	11.79( 9.33,14.25)	12.12( 7.42,16.83)	13.40(10.71,16.09)	14.90(11.09,18.72)	18.12(14.95,21.28)
BMI (kg/m2) b													0.857	0.626
	Normal weight (18.5-24.9)	14.57(13.20,15.95)	22.23(16.54,27.93)	14.59(11.26,17.92)	17.82(12.13,23.51)	14.38(11.67,17.09)	14.70(10.91,18.50)	14.62(10.63,18.60)	16.32(12.64,20.01)	13.47( 9.96,16.99)	12.42( 9.58,15.27)	10.72( 8.22,13.21)
	Overweight (25.0-29.9)	31.82(29.53,34.10)	32.82(26.30,39.35)	41.77(36.27,47.28)	33.19(26.79,39.59)	30.35(25.58,35.13)	31.84(28.40,35.28)	29.54(24.76,34.33)	28.60(23.86,33.35)	34.70(29.11,40.29)	29.65(26.65,32.66)	30.94(27.11,34.78)
	Obesity (≥30.0)	52.47(49.12,55.81)	43.80(34.76,52.85)	42.91(36.67,49.15)	48.15(41.39,54.91)	54.44(49.31,59.57)	53.03(49.09,56.97)	55.07(48.89,61.24)	54.50(48.63,60.37)	51.15(45.49,56.82)	57.72(54.08,61.36)	57.68(52.53,62.82)
a Rao-Scott χ2 test; b 48(underweight) participants with BMI less than 18.5 were not showed; BMI, body mass index

## Sheet: 删除
663 739 659 615 850 896 754 824 833 900
