# Supplementary material for: Trends and influence factors in the prevalence, intervention, and control of metabolic syndrome among US adults, 1999–2018
Source: BMC Geriatr. 2022 Dec 19;22:979. doi: 10.1186/s12877-022-03672-6 (PMC9764589; doi:10.1186/s12877-022-03672-6)
Supplement: Supplementary file 12 — Additional file 12. sTable 11 Change in distribution of characteristics among reduced HDL from 1999 to 2018. [file 12877_2022_3672_MOESM12_ESM.xlsx]

## Sheet: Sheet 1
sTable 11 Change in Distribution of Characteristics Among Reduced HDL from 1999 to 2018
Characteristics		Total (n=9195)	1999-2000 (n=850)	2001-2002 (n=891)	2003-2004 (n=732)	2005-2006 (n=671)	2007-2008 (n=1011)	2009-2010 (n=1131)	2011-2012 (n=935)	2013-2014 (n=1016)	2015-2016 (n=976)	2017-2018 (n=982)	F a	P
Age (years)													0.893	0.514
	20-44	37.95(35.59, 40.30)	55.34(50.99, 59.68)	48.57(44.20, 52.93)	41.61(36.40, 46.82)	34.12(28.87, 39.37)	39.04(35.35, 42.74)	37.71(33.77, 41.66)	31.86(27.33, 36.39)	35.28(30.51, 40.05)	32.38(28.18, 36.58)	30.64(25.00, 36.29)
	45-64	37.94(35.45, 40.43)	30.22(26.54, 33.90)	35.90(32.04, 39.75)	36.93(31.69, 42.18)	39.17(34.90, 43.45)	38.44(33.41, 43.47)	37.50(33.15, 41.85)	42.03(37.52, 46.54)	39.41(35.48, 43.35)	39.89(36.13, 43.64)	37.32(32.44, 42.19)
	≥65	24.11(22.53, 25.70)	14.44(11.04, 17.84)	15.54(12.63, 18.44)	21.46(17.60, 25.31)	26.71(21.42, 31.99)	22.52(19.63, 25.41)	24.79(22.83, 26.74)	26.11(22.71, 29.52)	25.31(21.90, 28.71)	27.73(24.06, 31.39)	32.04(28.69, 35.39)
Sex
	Female	52.41(49.59, 55.23)	54.86(50.61, 59.11)	53.13(50.79, 55.46)	54.68(47.93, 61.43)	51.73(48.27, 55.20)	50.95(46.91, 54.99)	49.85(46.18, 53.52)	53.33(48.47, 58.19)	51.61(48.24, 54.97)	49.69(44.92, 54.47)	55.08(51.21, 58.96)
	Male	47.59(44.78, 50.40)	45.14(40.89, 49.39)	46.87(44.54, 49.21)	45.32(38.57, 52.07)	48.27(44.80, 51.73)	49.05(45.01, 53.09)	50.15(46.48, 53.82)	46.67(41.81, 51.53)	48.39(45.03, 51.76)	50.31(45.53, 55.08)	44.92(41.04, 48.79)
Race and ethnicity													1.188	0.247
	Non-Hispanic white	70.91(65.75, 76.08)	70.63(61.78, 79.47)	74.66(68.81, 80.50)	76.44(68.69, 84.20)	72.72(65.58, 79.86)	73.92(66.21, 81.62)	71.43(65.92, 76.95)	69.83(61.35, 78.31)	70.14(63.32, 76.96)	65.96(59.34, 72.58)	65.57(59.83, 71.30)
	Non-Hispanic black	8.82(7.87, 9.77)	7.05(3.85, 10.25)	9.37(6.20, 12.54)	8.38(5.15, 11.61)	8.90(5.52, 12.29)	7.47(3.96, 10.98)	9.10(6.71, 11.49)	9.78(5.56, 14.00)	10.06(6.57, 13.55)	8.75(4.59, 12.91)	9.31(5.90, 12.72)
	Mexican American	7.94(6.87, 9.02)	6.40(3.37, 9.44)	7.33(5.25, 9.42)	8.07(2.59, 13.54)	7.86(5.22, 10.50)	7.81(4.68, 10.93)	8.86(4.79, 12.94)	7.37(3.46, 11.27)	7.55(3.98, 11.12)	8.32(3.76, 12.87)	9.10(5.45, 12.75)
	Other Hispanic	5.77(4.58, 6.96)	11.54(2.40, 20.67)	5.06(0.87, 9.24)	1.76(0.09, 3.42)	3.71(1.07, 6.35)	4.73(2.05, 7.42)	5.01(2.68, 7.34)	6.28(3.24, 9.31)	5.46(2.99, 7.94)	7.64(4.74, 10.55)	5.85(3.81, 7.88)
	Other race	6.55(5.70, 7.41)	4.38(1.99, 6.78)	3.58(2.18, 4.98)	5.36(3.50, 7.22)	6.81(3.44, 10.17)	6.08(3.29, 8.86)	5.60(3.74, 7.46)	6.75(3.94, 9.55)	6.79(4.64, 8.93)	9.33(6.38, 12.28)	10.17(7.09, 13.25)
Marital status													1.426	0.185
	No	39.55(37.32, 41.77)	34.18(28.04, 40.32)	38.49(31.98, 45.00)	38.90(33.74, 44.07)	35.07(32.40, 37.73)	42.01(37.79, 46.23)	41.74(37.62, 45.86)	41.95(38.30, 45.61)	39.96(35.59, 44.32)	41.75(35.57, 47.92)	43.94(38.20, 49.67)
	Yes	59.10(55.38, 62.83)	65.82(59.68, 71.96)	61.51(55.00, 68.02)	61.10(55.93, 66.26)	64.93(62.27, 67.60)	57.99(53.77, 62.21)	58.26(54.14, 62.38)	58.05(54.39, 61.70)	60.04(55.68, 64.41)	58.25(52.08, 64.43)	56.06(50.33, 61.80)
Education level													2.14	0.003
	Less than high school	19.85(18.23, 21.48)	26.31(22.04, 30.59)	21.45(19.25, 23.65)	19.27(16.06, 22.48)	19.61(15.67, 23.55)	22.65(18.28, 27.02)	21.40(17.94, 24.86)	20.55(16.67, 24.43)	17.86(12.78, 22.94)	16.51(12.36, 20.65)	13.88(9.29, 18.47)
	High school graduate	26.25(24.09, 28.41)	28.52(22.84, 34.20)	29.13(24.27, 33.98)	30.95(25.50, 36.40)	31.26(25.78, 36.73)	26.62(21.26, 31.99)	24.19(20.61, 27.77)	20.52(15.96, 25.07)	20.80(17.16, 24.43)	23.04(17.67, 28.42)	30.68(26.15, 35.22)
	Some college	30.87(28.73, 33.00)	29.45(24.64, 34.25)	29.87(24.68, 35.05)	29.45(26.39, 32.50)	28.82(23.88, 33.75)	25.93(20.58, 31.27)	31.43(27.46, 35.40)	33.79(29.46, 38.12)	36.03(31.63, 40.44)	32.32(26.85, 37.79)	30.68(25.65, 35.71)
	College graduate or above	22.96(20.94, 24.98)	15.72(9.37, 22.06)	19.55(15.78, 23.33)	20.34(15.33, 25.36)	20.32(14.82, 25.81)	24.80(19.77, 29.84)	22.98(18.95, 27.01)	25.14(18.96, 31.33)	25.31(20.76, 29.87)	28.13(20.47, 35.79)	24.76(18.80, 30.72)
Insurance status													1.891	0.059
	Uninsured	15.38(14.10, 16.67)	20.26(16.04, 24.47)	14.46(11.60, 17.31)	16.72(13.16, 20.28)	15.00(9.74, 20.26)	14.61(12.07, 17.15)	18.99(16.11, 21.87)	15.75(11.91, 19.59)	13.62(10.87, 16.36)	14.08(10.83, 17.33)	12.27(8.32, 16.22)
	Any Insurance	84.35(79.94, 88.77)	79.74(75.53, 83.96)	85.54(82.69, 88.40)	83.28(79.72, 86.84)	85.00(79.74, 90.26)	85.39(82.85, 87.93)	81.01(78.13, 83.89)	84.25(80.41, 88.09)	86.38(83.64, 89.13)	85.92(82.67, 89.17)	87.73(83.78, 91.68)
Income-to-poverty ratio													0.894	0.583
	<1	13.73(12.30, 15.15)	14.69(10.02, 19.35)	16.20(11.96, 20.45)	12.29(8.53, 16.05)	10.29(8.05, 12.52)	15.51(10.73, 20.29)	13.39(10.58, 16.20)	16.59(12.34, 20.84)	18.41(11.33, 25.49)	15.28(12.45, 18.10)	13.55(9.99, 17.12)
	1-2	20.20(18.52, 21.88)	20.69(16.44, 24.94)	22.81(19.90, 25.73)	23.46(19.33, 27.59)	20.63(15.20, 26.06)	18.79(16.44, 21.15)	22.81(18.46, 27.16)	25.29(19.00, 31.58)	20.13(16.41, 23.85)	20.61(15.79, 25.43)	21.94(17.47, 26.41)
	2-3.5	22.69(20.94, 24.43)	25.98(20.29, 31.67)	20.83(17.55, 24.11)	25.71(22.65, 28.77)	27.79(22.36, 33.22)	21.90(16.99, 26.80)	25.07(20.44, 29.71)	20.90(16.56, 25.24)	23.13(19.83, 26.42)	25.46(20.66, 30.27)	28.01(23.86, 32.16)
	≥3.5	36.46(33.70, 39.22)	38.65(31.68, 45.62)	40.16(36.12, 44.19)	38.54(33.48, 43.59)	41.30(35.84, 46.75)	43.80(35.94, 51.66)	38.73(32.79, 44.66)	37.22(29.38, 45.06)	38.33(30.14, 46.52)	38.66(32.97, 44.34)	36.50(30.39, 42.62)
Alcohol													7.873	<0.001
	No	25.39(23.12, 27.66)	34.61(29.40, 39.81)	33.05(20.91, 45.19)	33.46(27.44, 39.47)	30.54(23.86, 37.21)	26.69(23.21, 30.18)	25.46(22.53, 28.40)	22.33(18.22, 26.43)	27.26(19.79, 34.73)	27.79(23.03, 32.55)	6.66(4.80, 8.52)
	Yes	70.81(66.83, 74.80)	65.39(60.19, 70.60)	66.95(54.81, 79.09)	66.54(60.53, 72.56)	69.46(62.79, 76.14)	73.31(69.82, 76.79)	74.54(71.60, 77.47)	77.67(73.57, 81.78)	72.74(65.27, 80.21)	72.21(67.45, 76.97)	93.34(91.48, 95.20)
Smoking status													1.935	0.02
	Never smoker	49.81(47.23, 52.40)	47.50(42.09, 52.90)	47.75(41.62, 53.89)	47.09(40.72, 53.45)	44.71(39.90, 49.52)	49.73(45.52, 53.94)	54.49(50.81, 58.18)	52.22(48.01, 56.43)	54.82(48.15, 61.50)	45.36(40.30, 50.42)	52.99(47.67, 58.31)
	Former smoker	27.17(25.16, 29.18)	25.66(21.50, 29.82)	23.73(20.68, 26.79)	27.02(23.51, 30.54)	28.70(24.98, 32.43)	27.87(24.70, 31.04)	26.09(22.46, 29.71)	26.00(21.08, 30.93)	24.82(20.89, 28.75)	32.09(26.43, 37.76)	28.73(24.77, 32.68)
	Current smoker	22.94(20.93, 24.96)	26.84(20.48, 33.21)	28.51(24.88, 32.14)	25.89(21.40, 30.38)	26.58(23.32, 29.84)	22.40(18.50, 26.30)	19.42(16.13, 22.71)	21.77(16.46, 27.08)	20.35(14.77, 25.94)	22.55(18.45, 26.65)	18.28(14.83, 21.73)
Activity													5.603	<0.001
	No	48.50(45.37, 51.64)	42.87(36.39, 49.35)	39.06(35.12, 43.01)	37.94(33.39, 42.48)	37.14(32.91, 41.38)	54.07(48.50, 59.64)	53.46(50.22, 56.70)	53.53(48.18, 58.88)	54.48(48.89, 60.08)	54.93(49.30, 60.56)	51.11(43.71, 58.51)
	Moderate	30.39(28.20, 32.58)	25.32(18.63, 32.02)	30.77(25.23, 36.30)	40.96(37.18, 44.75)	31.91(27.60, 36.21)	29.55(24.82, 34.27)	30.27(27.56, 32.99)	29.69(23.85, 35.52)	29.16(25.56, 32.76)	28.20(23.34, 33.07)	29.90(23.30, 36.50)
	Vigorous	21.05(19.34, 22.77)	31.81(26.48, 37.13)	30.17(24.57, 35.77)	21.10(17.59, 24.61)	30.95(25.80, 36.10)	16.38(10.94, 21.82)	16.27(12.47, 20.06)	16.78(11.92, 21.65)	16.36(12.83, 19.89)	16.87(13.42, 20.32)	18.99(14.32, 23.67)
BMI (kg/m2) b													3.3	<0.001
	Normal weight (18.5-24.9)	18.32(16.85, 19.79)	25.78(20.79, 30.78)	21.46(18.63, 24.29)	16.78(12.16, 21.41)	16.98(14.37, 19.60)	19.31(16.19, 22.43)	17.71(13.81, 21.62)	19.47(15.61, 23.33)	15.70(13.16, 18.23)	15.31(12.16, 18.45)	16.32(13.39, 19.25)
	Overweight (25.0-29.9)	33.45(31.33, 35.58)	33.71(29.56, 37.86)	38.76(33.17, 44.35)	38.59(32.48, 44.70)	31.14(25.90, 36.39)	36.35(33.92, 38.78)	33.03(29.68, 36.38)	29.35(24.87, 33.83)	34.84(31.51, 38.17)	30.97(27.32, 34.63)	28.99(23.93, 34.06)
	Obesity (≥30.0)	47.19(44.40, 49.97)	38.56(33.39, 43.72)	39.01(33.73, 44.30)	44.00(39.30, 48.69)	51.43(45.58, 57.28)	43.91(40.11, 47.71)	49.04(45.73, 52.34)	50.64(44.35, 56.94)	47.92(44.79, 51.05)	53.61(48.72, 58.51)	54.01(48.84, 59.17)
a Rao-Scott χ2 test; b 59(underweight) participants with BMI less than 18.5 were not showed; BMI, body mass index
