# Supplementary material for: Trends and influence factors in the prevalence, intervention, and control of metabolic syndrome among US adults, 1999–2018
Source: BMC Geriatr. 2022 Dec 19;22:979. doi: 10.1186/s12877-022-03672-6 (PMC9764589; doi:10.1186/s12877-022-03672-6)
Supplement: Supplementary file 13 — Additional file 13. sTable 12 Change in distribution of characteristics among elevated triglyceride from 1999 to 2018. [file 12877_2022_3672_MOESM13_ESM.xlsx]

## Sheet: Sheet 1
sTable 12 Change in Distribution of Characteristics Among Elevated Triglyceride from 1999 to 2018
Characteristics		Total (n=8745)	1999-2000 (n=699)	2001-2002 (n=833)	2003-2004 (n=739)	2005-2006 (n=776)	2007-2008 (n=1004)	2009-2010 (n=991)	2011-2012 (n=894)	2013-2014 (n=951)	2015-2016 (n=944)	2017-2018 (n=914)	F a	P
Age (years)													2.886	<0.001
	20-44	29.91(27.79, 32.03)	39.43(33.36, 45.50)	37.97(33.04, 42.89)	32.22(27.47, 36.97)	32.78(27.71, 37.84)	29.38(24.63, 34.14)	29.81(26.10, 33.51)	27.62(22.07, 33.18)	26.80(22.71, 30.89)	27.24(22.79, 31.68)	24.84(19.66, 30.01)
	45-64	42.03(39.39, 44.67)	38.31(33.00, 43.63)	42.23(37.35, 47.12)	42.34(37.83, 46.84)	38.80(34.37, 43.23)	43.16(38.00, 48.31)	40.24(36.32, 44.17)	44.02(38.89, 49.14)	42.93(39.07, 46.79)	43.15(38.72, 47.58)	42.40(38.39, 46.41)
	≥65	28.06(26.23, 29.89)	22.26(18.33, 26.19)	19.80(16.67, 22.93)	25.44(22.04, 28.84)	28.42(23.16, 33.69)	27.46(23.97, 30.94)	29.95(27.21, 32.69)	28.36(26.19, 30.52)	30.27(26.38, 34.16)	29.62(26.37, 32.86)	32.76(28.87, 36.65)
Sex													0.629	0.755
	Female	45.16(42.53, 47.78)	48.54(43.38, 53.71)	44.42(40.71, 48.13)	42.96(38.62, 47.30)	44.10(40.71, 47.50)	45.74(41.87, 49.62)	43.87(39.44, 48.30)	45.52(40.38, 50.67)	45.46(42.54, 48.38)	43.18(38.54, 47.82)	47.41(42.60, 52.22)
	Male	54.84(51.68, 58.00)	51.46(46.29, 56.62)	55.58(51.87, 59.29)	57.04(52.70, 61.38)	55.90(52.50, 59.29)	54.26(50.38, 58.13)	56.13(51.70, 60.56)	54.48(49.33, 59.62)	54.54(51.62, 57.46)	56.82(52.18, 61.46)	52.59(47.78, 57.40)
Race and ethnicity													0.88	0.618
	Non-Hispanic white	73.27(67.96, 78.59)	77.59(70.32, 84.87)	77.19(69.09, 85.29)	77.76(70.23, 85.30)	74.82(67.86, 81.78)	75.73(69.11, 82.36)	72.28(65.08, 79.48)	72.69(65.57, 79.81)	71.99(66.16, 77.83)	69.14(62.81, 75.46)	67.20(61.81, 72.58)
	Non-Hispanic black	6.54(5.78, 7.31)	3.99(1.78, 6.19)	6.28(4.20, 8.37)	6.06(3.65, 8.47)	6.70(4.19, 9.21)	6.36(3.13, 9.59)	6.70(4.52, 8.89)	7.62(4.29, 10.96)	7.43(4.72, 10.15)	6.96(3.66, 10.25)	6.50(3.88, 9.11)
	Mexican American	7.99(6.99, 8.99)	6.97(3.72, 10.22)	6.48(3.97, 9.00)	8.58(3.62, 13.54)	7.74(5.17, 10.32)	7.30(4.70, 9.91)	9.52(4.59, 14.45)	6.69(3.57, 9.81)	8.29(5.46, 11.12)	7.30(3.38, 11.22)	10.29(6.89, 13.69)
	Other Hispanic	5.12(4.07, 6.17)	7.48(0.23, 14.73)	4.68(-1.00, 10.36)	1.68(0.02, 3.34)	4.02(1.50, 6.55)	4.67(2.31, 7.03)	5.57(2.52, 8.62)	6.11(2.61, 9.60)	5.06(2.39, 7.72)	6.31(3.24, 9.39)	5.48(3.68, 7.28)
	Other race	7.07(6.12, 8.03)	3.96(1.48, 6.44)	5.37(2.73, 8.01)	5.92(3.79, 8.04)	6.71(2.91, 10.51)	5.93(3.10, 8.75)	5.92(3.58, 8.26)	6.89(4.13, 9.64)	7.23(4.87, 9.58)	10.29(7.02, 13.56)	10.53(7.25, 13.81)
Marital status													0.871	0.541
	No	37.30(34.85, 39.75)	32.68(25.72, 39.64)	36.34(30.31, 42.38)	35.10(30.11, 40.10)	34.87(32.08, 37.65)	35.63(31.35, 39.92)	39.26(33.28, 45.24)	40.71(35.02, 46.41)	38.90(33.06, 44.75)	39.19(33.78, 44.61)	40.43(34.01, 46.84)
	Yes	61.81(57.99, 65.62)	67.32(60.36, 74.28)	63.66(57.62, 69.69)	64.90(59.90, 69.89)	65.13(62.35, 67.92)	64.37(60.08, 68.65)	60.74(54.76, 66.72)	59.29(53.59, 64.98)	61.10(55.25, 66.94)	60.81(55.39, 66.22)	59.57(53.16, 65.99)
Education level													2.111	0.003
	Less than high school	19.16(17.70, 20.63)	25.97(20.44, 31.49)	19.64(17.19, 22.09)	19.11(16.24, 21.97)	19.33(15.93, 22.72)	22.12(18.43, 25.80)	23.24(19.45, 27.03)	19.74(15.66, 23.82)	17.74(12.84, 22.65)	15.25(10.39, 20.10)	12.77(9.71, 15.83)
	High school graduate	26.08(24.01, 28.15)	28.33(22.01, 34.66)	27.60(22.08, 33.12)	30.44(26.38, 34.49)	28.93(24.23, 33.63)	27.36(21.48, 33.25)	24.36(21.06, 27.66)	21.79(16.09, 27.50)	19.90(15.42, 24.38)	23.84(18.62, 29.07)	30.71(27.20, 34.22)
	Some college	30.21(27.89, 32.53)	28.20(21.21, 35.20)	30.66(25.63, 35.70)	29.05(26.85, 31.26)	31.05(26.60, 35.51)	26.71(21.70, 31.73)	28.60(24.79, 32.42)	31.01(26.17, 35.85)	36.75(30.73, 42.77)	30.21(25.64, 34.79)	29.23(23.28, 35.18)
	College graduate or above	24.50(22.26, 26.75)	17.49(12.70, 22.28)	22.10(18.52, 25.67)	21.40(15.68, 27.12)	20.69(14.54, 26.84)	23.80(18.47, 29.14)	23.80(19.18, 28.42)	27.46(20.25, 34.66)	25.61(22.04, 29.17)	30.70(23.72, 37.67)	27.29(21.10, 33.48)
Insurance status													2.073	0.041
	Uninsured	13.73(12.44, 15.03)	15.69(12.83, 18.54)	11.45(8.98, 13.92)	16.08(12.18, 19.97)	15.26(10.22, 20.31)	12.61(9.91, 15.32)	18.19(14.91, 21.47)	16.25(12.01, 20.48)	11.92(9.46, 14.38)	11.07(8.17, 13.98)	11.42(7.16, 15.68)
	Any Insurance	86.04(81.46, 90.61)	84.31(81.46, 87.17)	88.55(86.08, 91.02)	83.92(80.03, 87.82)	84.74(79.69, 89.78)	87.39(84.68, 90.09)	81.81(78.53, 85.09)	83.75(79.52, 87.99)	88.08(85.62, 90.54)	88.93(86.02, 91.83)	88.58(84.32, 92.84)
Income-to-poverty ratio													0.588	0.92
	<1	11.59(10.35, 12.82)	12.30(8.61, 16.00)	12.57(7.91, 17.24)	10.57(7.33, 13.82)	9.49(7.06, 11.92)	12.47(8.37, 16.57)	12.55(9.22, 15.87)	14.58(10.09, 19.07)	15.76(10.36, 21.16)	12.34(8.67, 16.02)	11.01(8.20, 13.82)
	1-2	19.77(18.16, 21.38)	23.13(15.99, 30.28)	21.10(16.84, 25.37)	22.75(18.11, 27.39)	21.19(16.46, 25.92)	19.66(16.92, 22.39)	22.10(17.13, 27.07)	22.05(16.32, 27.78)	20.49(16.76, 24.21)	20.07(16.48, 23.65)	20.68(16.94, 24.42)
	2-3.5	22.50(20.74, 24.26)	25.63(18.63, 32.63)	22.03(18.39, 25.68)	24.84(20.58, 29.10)	26.17(21.91, 30.42)	21.29(16.20, 26.38)	25.47(21.35, 29.59)	22.64(18.12, 27.15)	23.00(19.74, 26.27)	23.96(19.85, 28.07)	26.75(22.41, 31.10)
	≥3.5	39.32(36.28, 42.37)	38.93(30.99, 46.88)	44.29(38.16, 50.41)	41.83(35.19, 48.48)	43.15(37.16, 49.13)	46.58(40.32, 52.85)	39.88(34.36, 45.41)	40.74(33.95, 47.52)	40.74(33.78, 47.71)	43.63(37.44, 49.81)	41.55(35.61, 47.50)
Alcohol													9.055	<0.001
	No	22.51(20.70, 24.33)	31.12(25.25, 36.99)	27.01(17.56, 36.47)	28.86(23.24, 34.48)	27.39(21.68, 33.11)	27.50(23.06, 31.94)	21.78(18.88, 24.67)	18.29(15.44, 21.13)	23.62(17.22, 30.03)	26.93(22.25, 31.61)	5.11(3.41, 6.82)
	Yes	74.36(69.99, 78.74)	68.88(63.01, 74.75)	72.99(63.53, 82.44)	71.14(65.52, 76.76)	72.61(66.89, 78.32)	72.50(68.06, 76.94)	78.22(75.33, 81.12)	81.71(78.87, 84.56)	76.38(69.97, 82.78)	73.07(68.39, 77.75)	94.89(93.18, 96.59)
Smoking status													1.146	0.31
	Never smoker	46.94(44.14, 49.74)	42.30(34.93, 49.66)	45.69(40.76, 50.63)	43.81(38.78, 48.83)	41.62(37.04, 46.20)	48.74(45.13, 52.35)	49.59(46.28, 52.90)	49.11(44.02, 54.20)	49.79(44.56, 55.03)	46.27(41.10, 51.44)	50.14(43.17, 57.11)
	Former smoker	31.75(29.49, 34.00)	34.34(29.16, 39.53)	29.02(24.27, 33.77)	32.13(28.22, 36.05)	33.88(29.37, 38.38)	32.26(29.59, 34.94)	30.80(26.80, 34.80)	29.03(24.23, 33.84)	30.99(26.66, 35.32)	33.59(28.02, 39.17)	31.53(26.94, 36.13)
	Current smoker	21.25(19.48, 23.01)	23.36(17.13, 29.60)	25.28(21.39, 29.18)	24.06(19.79, 28.33)	24.50(19.92, 29.08)	18.99(15.83, 22.16)	19.61(16.21, 23.00)	21.86(16.13, 27.58)	19.22(15.98, 22.45)	20.14(16.65, 23.63)	18.33(13.94, 22.72)
Activity													4.542	<0.001
	No	48.59(45.43, 51.76)	44.93(37.38, 52.49)	38.06(34.15, 41.97)	39.20(33.49, 44.91)	39.58(33.47, 45.69)	55.24(46.79, 63.68)	51.48(47.25, 55.71)	52.97(47.08, 58.86)	55.71(50.78, 60.64)	53.24(46.51, 59.98)	49.45(42.88, 56.01)
	Moderate	31.42(29.10, 33.75)	25.36(18.50, 32.22)	32.86(28.80, 36.93)	41.76(37.18, 46.34)	30.76(25.29, 36.23)	29.96(24.45, 35.48)	31.33(28.18, 34.48)	31.87(26.14, 37.59)	28.33(24.79, 31.88)	30.32(25.58, 35.05)	31.85(25.63, 38.07)
	Vigorous	19.96(18.15, 21.77)	29.71(23.87, 35.55)	29.07(25.52, 32.62)	19.04(14.53, 23.56)	29.66(23.08, 36.24)	14.80(10.23, 19.36)	17.19(12.54, 21.85)	15.16(9.95, 20.37)	15.96(12.69, 19.22)	16.44(12.63, 20.26)	18.71(14.07, 23.35)
BMI (kg/m2) b													2.098	0.004
	Normal weight (18.5-24.9)	17.44(15.96, 18.91)	23.24(18.44, 28.05)	19.48(17.09, 21.88)	18.94(15.28, 22.61)	14.65(11.87, 17.43)	17.49(13.31, 21.67)	16.93(12.74, 21.12)	18.63(14.77, 22.49)	15.53(11.70, 19.36)	16.41(13.35, 19.48)	15.76(12.26, 19.26)
	Overweight (25.0-29.9)	35.80(33.55, 38.04)	35.04(28.84, 41.24)	43.55(39.28, 47.82)	38.47(32.95, 43.99)	34.99(30.73, 39.26)	38.23(33.78, 42.67)	35.70(31.73, 39.67)	32.75(29.52, 35.99)	36.35(31.31, 41.39)	32.66(29.19, 36.14)	32.85(28.37, 37.33)
	Obesity (≥30.0)	45.87(43.05, 48.70)	40.21(34.01, 46.41)	36.69(31.58, 41.81)	42.59(39.41, 45.77)	49.88(45.56, 54.21)	43.94(40.12, 47.76)	46.94(42.14, 51.74)	48.42(43.47, 53.37)	46.98(42.55, 51.41)	50.60(45.98, 55.22)	50.60(46.64, 54.56)
a Rao-Scott χ2 test; b 25(underweight) participants with BMI less than 18.5 were not showed; BMI, body mass index
