# Supplementary material for: Trends and influence factors in the prevalence, intervention, and control of metabolic syndrome among US adults, 1999–2018
Source: BMC Geriatr. 2022 Dec 19;22:979. doi: 10.1186/s12877-022-03672-6 (PMC9764589; doi:10.1186/s12877-022-03672-6)
Supplement: Supplementary file 14 — Additional file 14. sTable 13 Change in distribution of characteristics among obesity from 1999 to 2018. [file 12877_2022_3672_MOESM14_ESM.xlsx]

## Sheet: Sheet 1
sTable 13 Change in Distribution of Characteristics Among Obesity from 1999 to 2018
Characteristics		Total (n=12386)	1999-2000 (n=999)	2001-2002 (n=1146)	2003-2004 (n=1107)	2005-2006 (n=1128)	2007-2008 (n=1355)	2009-2010 (n=1486)	2011-2012 (n=1207)	2013-2014 (n=1319)	2015-2016 (n=1339)	2017-2018 (n=1300)	F a	P
Age													2.886	<0.001
	20-44	38.86(36.70, 41.02)	45.82(40.51, 51.12)	41.52(36.56, 46.48)	41.77(37.31, 46.23)	40.58(35.02, 46.13)	37.10(31.80, 42.41)	38.49(35.05, 41.94)	35.73(31.25, 40.22)	39.99(36.76, 43.23)	37.54(34.48, 40.59)	37.06(31.89, 42.23)
	45-64	39.93(37.54, 42.32)	35.68(32.11, 39.25)	40.78(36.05, 45.50)	39.68(35.02, 44.35)	38.99(35.90, 42.09)	42.12(37.03, 47.21)	40.10(36.81, 43.40)	43.12(38.00, 48.24)	37.99(35.38, 40.59)	39.37(36.47, 42.27)	39.17(35.32, 43.02)
	≥65	21.21(19.73, 22.70)	18.50(15.00, 22.00)	17.70(15.45, 19.96)	18.55(15.64, 21.46)	20.43(15.88, 24.98)	20.78(17.92, 23.64)	21.40(19.52, 23.29)	21.15(18.79, 23.51)	22.02(18.88, 25.16)	23.09(20.15, 26.04)	23.77(19.60, 27.94)
Sex													0.629	0.755
	Female	60.59(57.73, 63.45)	61.68(57.82, 65.54)	62.34(58.52, 66.16)	59.15(55.30, 63.00)	58.82(55.11, 62.53)	60.52(56.70, 64.33)	60.16(57.89, 62.43)	61.09(57.92, 64.25)	62.25(59.28, 65.22)	60.16(57.27, 63.05)	60.03(55.73, 64.34)
	Male	39.41(37.03, 41.79)	38.32(34.46, 42.18)	37.66(33.84, 41.48)	40.85(37.00, 44.70)	41.18(37.47, 44.89)	39.48(35.67, 43.30)	39.84(37.57, 42.11)	38.91(35.75, 42.08)	37.75(34.78, 40.72)	39.84(36.95, 42.73)	39.97(35.66, 44.27)
Race and ethnicity													0.88	0.618
	Non-Hispanic white	70.27(65.11, 75.44)	69.77(63.11, 76.43)	74.70(68.77, 80.63)	74.28(65.94, 82.63)	73.54(67.66, 79.42)	71.63(63.82, 79.44)	70.55(63.49, 77.61)	69.97(62.08, 77.85)	68.00(60.47, 75.53)	68.37(60.52, 76.23)	64.19(58.29, 70.09)
	Non-Hispanic black	11.39(10.33, 12.46)	11.18(6.34, 16.02)	10.97(7.43, 14.52)	11.28(7.47, 15.10)	11.22(7.65, 14.78)	12.09(7.03, 17.15)	11.34(9.06, 13.61)	11.48(7.04, 15.93)	12.58(8.96, 16.19)	10.62(6.08, 15.17)	11.39(7.23, 15.55)
	Mexican American	8.45(7.26, 9.64)	6.80(3.30, 10.29)	6.72(5.11, 8.34)	8.14(2.74, 13.55)	7.21(4.87, 9.55)	7.81(4.27, 11.35)	8.91(4.38, 13.44)	7.94(3.74, 12.15)	10.08(6.07, 14.08)	8.61(4.14, 13.07)	10.72(6.42, 15.02)
	Other Hispanic	5.12(4.16, 6.08)	8.71(0.75, 16.66)	4.78(0.56, 9.01)	2.16(0.68, 3.64)	3.76(1.68, 5.85)	4.89(2.36, 7.43)	4.77(2.12, 7.42)	6.40(3.07, 9.74)	5.41(2.88, 7.93)	5.77(3.08, 8.46)	5.13(3.71, 6.55)
	Other race	4.76(4.10, 5.43)	3.55(1.22, 5.87)	2.82(0.57, 5.07)	4.13(2.48, 5.78)	4.27(2.29, 6.24)	3.58(2.34, 4.82)	4.43(2.97, 5.89)	4.20(2.19, 6.22)	3.94(2.76, 5.13)	6.63(4.55, 8.71)	8.57(5.92, 11.23)
Marital status													0.871	0.541
	No	40.44(38.22, 42.66)	37.16(30.51, 43.81)	37.87(33.36, 42.38)	36.82(32.66, 40.98)	38.95(35.43, 42.47)	38.28(33.45, 43.12)	41.41(38.78, 44.04)	44.12(39.47, 48.77)	40.65(37.61, 43.70)	42.52(36.86, 48.18)	46.09(39.01, 53.17)
	Yes	58.73(55.21, 62.25)	62.84(56.19, 69.49)	62.13(57.62, 66.64)	63.18(59.02, 67.34)	61.05(57.53, 64.57)	61.72(56.88, 66.55)	58.59(55.96, 61.22)	55.88(51.23, 60.53)	59.35(56.30, 62.39)	57.48(51.82, 63.14)	53.91(46.83, 60.99)
Education level													2.111	0.003
	Less than high school	18.01(16.75, 19.27)	26.17(22.67, 29.67)	20.37(18.32, 22.43)	17.32(14.00, 20.63)	17.88(13.77, 22.00)	20.40(17.57, 23.24)	21.23(18.62, 23.84)	18.13(13.79, 22.47)	16.56(13.07, 20.04)	14.47(10.76, 18.18)	11.68(9.16, 14.19)
	High school graduate	25.30(23.61, 26.99)	29.94(24.38, 35.50)	26.36(23.07, 29.65)	28.84(26.74, 30.94)	26.62(22.66, 30.58)	25.44(21.69, 29.19)	24.31(21.15, 27.47)	20.39(16.89, 23.90)	22.16(19.39, 24.94)	21.95(18.23, 25.68)	29.85(26.38, 33.32)
	Some college	32.41(30.24, 34.59)	26.32(20.10, 32.55)	31.46(27.79, 35.13)	32.18(27.92, 36.45)	34.21(29.95, 38.47)	28.70(25.62, 31.78)	31.17(28.55, 33.79)	33.94(29.35, 38.54)	35.98(32.64, 39.33)	34.61(30.49, 38.72)	32.99(27.57, 38.41)
	College graduate or above	24.24(22.28, 26.21)	17.57(12.56, 22.59)	21.81(18.84, 24.78)	21.66(17.37, 25.95)	21.29(16.57, 26.01)	25.45(20.93, 29.98)	23.29(19.48, 27.11)	27.53(21.44, 33.63)	25.30(21.97, 28.63)	28.97(22.12, 35.82)	25.49(19.63, 31.34)
Insurance status													2.073	0.041
	Uninsured	14.68(13.52, 15.83)	14.98(11.58, 18.38)	11.76(8.78, 14.73)	16.81(14.20, 19.42)	15.71(11.29, 20.12)	13.62(11.01, 16.23)	18.68(15.51, 21.86)	18.27(15.29, 21.26)	15.96(13.81, 18.11)	11.49(8.56, 14.42)	10.96(7.25, 14.67)
	Any Insurance	85.14(80.85, 89.43)	85.02(81.62, 88.42)	88.24(85.27, 91.22)	83.19(80.58, 85.80)	84.29(79.88, 88.71)	86.38(83.77, 88.99)	81.32(78.14, 84.49)	81.73(78.74, 84.71)	84.04(81.89, 86.19)	88.51(85.58, 91.44)	89.04(85.33, 92.75)
Income-to-poverty ratio													0.588	0.921
	<1	12.75(11.70, 13.80)	13.20(9.67, 16.74)	14.31(10.19, 18.43)	11.36(7.91, 14.80)	9.04(7.25, 10.84)	13.17(9.85, 16.48)	14.10(11.69, 16.50)	15.29(11.33, 19.24)	16.82(12.21, 21.44)	13.95(11.20, 16.69)	14.18(10.40, 17.96)
	1-2	20.45(18.94, 21.97)	21.72(17.12, 26.32)	21.74(17.61, 25.87)	22.01(18.34, 25.68)	22.08(18.64, 25.53)	19.63(17.12, 22.15)	23.22(19.22, 27.22)	24.56(19.86, 29.27)	22.17(19.65, 24.68)	19.51(15.89, 23.12)	21.55(17.60, 25.51)
	2-3.5	22.67(20.97, 24.37)	26.24(21.47, 31.02)	21.03(16.14, 25.92)	25.74(20.96, 30.52)	27.43(23.39, 31.46)	21.81(18.03, 25.59)	24.95(20.87, 29.04)	21.36(16.77, 25.94)	24.22(20.18, 28.26)	23.54(20.88, 26.20)	25.69(22.11, 29.26)
	≥3.5	37.89(35.14, 40.64)	38.83(31.59, 46.08)	42.92(35.99, 49.85)	40.89(35.77, 46.01)	41.45(36.55, 46.34)	45.39(39.65, 51.13)	37.73(32.25, 43.20)	38.79(31.58, 46.00)	36.79(31.57, 42.00)	43.01(36.96, 49.06)	38.58(32.18, 44.98)
Alcohol													9.055	<0.001
	No	24.49(22.67, 26.31)	31.39(27.51, 35.27)	33.23(23.16, 43.29)	30.51(25.69, 35.33)	31.58(26.23, 36.94)	26.94(22.82, 31.07)	24.20(20.69, 27.70)	22.59(18.52, 26.67)	25.43(19.10, 31.75)	28.42(24.31, 32.52)	6.48(3.66, 9.29)
	Yes	71.54(67.58, 75.51)	68.61(64.73, 72.49)	66.77(56.71, 76.84)	69.49(64.67, 74.31)	68.42(63.06, 73.77)	73.06(68.93, 77.18)	75.80(72.30, 79.31)	77.41(73.33, 81.48)	74.57(68.25, 80.90)	71.58(67.48, 75.69)	93.52(90.71, 96.34)
Smoking status													1.146	0.31
	Never smoker	53.23(50.67, 55.79)	47.56(41.88, 53.25)	50.53(44.04, 57.01)	51.25(47.09, 55.41)	50.56(46.13, 54.98)	53.57(50.27, 56.87)	54.77(50.13, 59.40)	56.80(52.90, 60.70)	55.68(51.55, 59.81)	54.52(49.44, 59.59)	54.44(50.29, 58.59)
	Former smoker	28.42(26.27, 30.56)	31.66(27.42, 35.91)	27.31(22.50, 32.12)	27.92(23.65, 32.19)	28.32(24.72, 31.92)	28.37(25.17, 31.57)	29.44(24.41, 34.47)	25.91(21.86, 29.97)	26.88(23.06, 30.70)	29.82(25.35, 34.29)	28.63(25.65, 31.61)
	Current smoker	18.30(16.90, 19.70)	20.77(16.06, 25.48)	22.16(17.88, 26.44)	20.83(16.96, 24.69)	21.13(16.10, 26.15)	18.06(15.60, 20.52)	15.79(13.32, 18.27)	17.28(14.23, 20.34)	17.45(14.09, 20.80)	15.66(12.91, 18.41)	16.93(14.31, 19.54)
Activity													4.542	<0.001
	No	47.82(44.96, 50.67)	46.80(41.38, 52.23)	40.35(35.14, 45.56)	35.79(32.12, 39.46)	35.69(32.17, 39.22)	53.57(47.13, 60.01)	54.21(50.89, 57.52)	49.96(44.73, 55.19)	56.12(51.88, 60.36)	51.51(46.59, 56.44)	49.42(44.26, 54.58)
	Moderate	31.06(28.96, 33.15)	25.59(19.74, 31.43)	30.80(26.56, 35.04)	38.71(36.07, 41.34)	34.20(30.25, 38.14)	29.63(24.16, 35.09)	30.18(26.86, 33.51)	33.70(28.87, 38.53)	27.48(24.50, 30.47)	30.04(25.97, 34.12)	30.02(25.07, 34.98)
	Vigorous	21.09(19.69, 22.48)	27.61(24.75, 30.47)	28.85(24.76, 32.94)	25.50(21.95, 29.05)	30.11(26.92, 33.30)	16.80(13.24, 20.36)	15.61(11.53, 19.68)	16.34(12.49, 20.19)	16.39(13.77, 19.02)	18.44(15.13, 21.76)	20.55(16.35, 24.76)
BMI (kg/m2)													2.098	0.004
	Normal weight (18.5-24.9)	5.39(4.68, 6.11)	7.56(5.50, 9.61)	5.07(3.59, 6.56)	5.80(4.15, 7.46)	4.53(2.87, 6.18)	5.51(3.70, 7.31)	5.26(3.94, 6.57)	6.35(3.07, 9.64)	4.94(3.09, 6.79)	4.82(2.89, 6.75)	4.89(2.66, 7.11)
	Overweight (25.0-29.9)	32.76(30.71, 34.81)	30.17(26.00, 34.34)	37.64(32.91, 42.37)	36.89(31.89, 41.90)	32.30(28.51, 36.09)	35.85(31.61, 40.08)	32.46(28.83, 36.09)	33.00(29.21, 36.78)	32.24(29.35, 35.14)	30.61(27.19, 34.04)	28.13(23.13, 33.14)
	Obesity (≥30.0)	61.52(58.32, 64.71)	62.27(57.76, 66.79)	57.29(52.32, 62.26)	57.12(51.69, 62.54)	63.17(60.02, 66.32)	58.65(54.82, 62.47)	62.29(58.42, 66.15)	60.65(55.28, 66.02)	62.81(59.87, 65.75)	64.57(60.82, 68.31)	66.98(62.17, 71.79)
a Rao-Scott χ2 test; BMI, body mass index
