# Supplementary material for: Trends and influence factors in the prevalence, intervention, and control of metabolic syndrome among US adults, 1999–2018
Source: BMC Geriatr. 2022 Dec 19;22:979. doi: 10.1186/s12877-022-03672-6 (PMC9764589; doi:10.1186/s12877-022-03672-6)
Supplement: Supplementary file 15 — Additional file 15. sTable 14 Change in distribution of characteristics among elevated blood pressure from 1999 to 2018. [file 12877_2022_3672_MOESM15_ESM.xlsx]

## Sheet: Sheet 1
sTable 14 Change in Distribution of Characteristics Among Elevated Blood Pressure from 1999 to 2018
Characteristics		Total (n=8219)	1999-2000 (n=821)	2001-2002 (n=882)	2003-2004 (n=767)	2005-2006 (n=709)	2007-2008 (n=858)	2009-2010 (n=853)	2011-2012 (n=769)	2013-2014 (n=798)	2015-2016 (n=858)	2017-2018 (n=904)	F a	P
Age													2.886	<0.001
	20-44	23.77(22.05, 25.50)	29.38(24.60, 34.17)	27.19(22.03, 32.34)	26.62(22.60, 30.65)	25.61(20.85, 30.36)	19.03(15.30, 22.76)	21.70(17.20, 26.20)	24.70(21.22, 28.17)	23.78(20.22, 27.34)	21.39(16.58, 26.21)	21.56(16.70, 26.41)
	45-64	43.47(40.84, 46.09)	38.89(33.80, 43.98)	45.96(40.99, 50.93)	43.68(39.00, 48.36)	45.57(41.27, 49.86)	44.50(39.55, 49.45)	41.94(37.53, 46.36)	43.67(38.97, 48.37)	41.63(36.41, 46.84)	45.03(39.77, 50.28)	43.18(38.93, 47.44)
	≥65	32.76(30.54, 34.99)	31.73(27.21, 36.24)	26.85(23.00, 30.70)	29.70(26.81, 32.58)	28.83(22.21, 35.44)	36.47(31.79, 41.15)	36.35(32.11, 40.60)	31.63(28.07, 35.19)	34.59(29.20, 39.97)	33.58(28.30, 38.86)	35.26(30.36, 40.16)
Sex													0.629	0.755
	Female	47.83(45.27, 50.39)	48.84(44.95, 52.72)	49.38(45.67, 53.09)	45.08(40.64, 49.51)	48.51(43.54, 53.48)	51.12(46.54, 55.69)	46.33(43.12, 49.54)	46.61(42.37, 50.85)	48.85(45.25, 52.46)	46.78(43.33, 50.22)	45.64(40.23, 51.04)
	Male	52.17(49.23, 55.11)	51.16(47.28, 55.05)	50.62(46.91, 54.33)	54.92(50.49, 59.36)	51.49(46.52, 56.46)	48.88(44.31, 53.46)	53.67(50.46, 56.88)	53.39(49.15, 57.63)	51.15(47.54, 54.75)	53.22(49.78, 56.67)	54.36(48.96, 59.77)
Race and ethnicity													0.88	0.618
	Non-Hispanic white	69.01(63.73, 74.30)	71.93(64.78, 79.08)	74.94(68.59, 81.30)	74.21(65.67, 82.75)	74.26(67.51, 81.01)	71.12(62.22, 80.02)	68.22(60.08, 76.36)	66.30(57.74, 74.86)	65.71(58.05, 73.37)	63.02(52.85, 73.19)	61.56(55.24, 67.89)
	Non-Hispanic black	14.30(12.82, 15.77)	11.45(6.53, 16.36)	12.44(8.28, 16.59)	12.24(7.39, 17.08)	13.93(9.83, 18.02)	15.25(8.54, 21.95)	15.28(12.42, 18.13)	15.63(9.33, 21.92)	17.28(11.87, 22.69)	15.18(8.63, 21.72)	14.64(9.59, 19.69)
	Mexican American	6.21(5.23, 7.18)	4.99(2.61, 7.37)	4.60(2.54, 6.65)	4.81(0.39, 9.24)	5.36(3.07, 7.64)	5.74(2.52, 8.96)	7.09(2.57, 11.61)	6.59(3.07, 10.11)	6.70(3.31, 10.08)	7.44(3.31, 11.57)	8.18(5.27, 11.08)
	Other Hispanic	4.61(3.51, 5.71)	8.33(0.00, 16.66)	3.10(-0.65, 6.84)	2.06(-0.16, 4.29)	2.44(0.28, 4.60)	4.07(1.77, 6.36)	3.73(1.28, 6.19)	5.55(2.55, 8.55)	3.92(1.77, 6.06)	6.27(2.84, 9.69)	6.60(3.70, 9.50)
	Other race	5.88(5.13, 6.62)	3.30(1.38, 5.23)	4.93(1.96, 7.89)	6.68(4.34, 9.01)	4.01(1.50, 6.53)	3.83(1.42, 6.24)	5.69(3.23, 8.14)	5.94(4.00, 7.88)	6.40(4.56, 8.24)	8.10(6.01, 10.19)	9.02(6.81, 11.23)
Marital status													0.871	0.541
	No	40.33(37.91, 42.75)	39.73(31.51, 47.94)	39.35(34.78, 43.91)	35.73(32.24, 39.21)	37.59(34.45, 40.74)	40.48(35.16, 45.80)	42.41(36.80, 48.02)	40.94(35.53, 46.35)	39.32(34.40, 44.25)	41.65(36.92, 46.39)	48.85(41.85, 55.84)
	Yes	58.65(55.14, 62.16)	60.27(52.06, 68.49)	60.65(56.09, 65.22)	64.27(60.79, 67.76)	62.41(59.26, 65.55)	59.52(54.20, 64.84)	57.59(51.98, 63.20)	59.06(53.65, 64.47)	60.68(55.75, 65.60)	58.35(53.61, 63.08)	51.15(44.16, 58.15)
Education level													2.111	0.003
	Less than high school	19.95(18.55, 21.35)	25.53(21.70, 29.35)	22.30(19.69, 24.90)	19.48(14.73, 24.23)	19.16(15.53, 22.80)	24.02(20.12, 27.92)	21.19(16.90, 25.49)	19.14(15.46, 22.82)	19.30(14.26, 24.33)	15.68(11.91, 19.44)	14.79(11.03, 18.55)
	High school graduate	27.55(25.29, 29.80)	28.79(22.40, 35.17)	26.70(22.63, 30.78)	30.47(26.30, 34.63)	31.81(26.03, 37.58)	28.05(22.80, 33.29)	26.76(21.85, 31.67)	23.56(18.20, 28.93)	22.65(19.92, 25.37)	24.13(18.69, 29.58)	32.66(27.46, 37.86)
	Some college	30.30(28.18, 32.42)	27.66(23.17, 32.15)	28.47(25.30, 31.64)	30.14(26.93, 33.36)	30.66(25.35, 35.97)	27.58(22.13, 33.03)	31.07(26.97, 35.18)	31.37(26.64, 36.10)	32.35(28.74, 35.96)	32.86(26.83, 38.89)	31.04(25.07, 37.00)
	College graduate or above	22.13(20.18, 24.08)	18.02(13.23, 22.82)	22.53(19.27, 25.79)	19.90(15.10, 24.70)	18.37(12.32, 24.42)	20.35(15.76, 24.93)	20.97(16.12, 25.83)	25.92(19.73, 32.11)	25.71(20.39, 31.02)	27.33(21.58, 33.07)	21.51(15.27, 27.76)
Insurance status													2.073	0.042
	Uninsured	13.15(12.03, 14.27)	11.64(9.05, 14.22)	10.03(6.95, 13.11)	13.63(11.03, 16.23)	14.23(9.69, 18.77)	13.99(10.32, 17.66)	17.03(13.17, 20.89)	15.47(12.89, 18.04)	15.80(12.56, 19.03)	10.83(8.94, 12.71)	11.32(7.77, 14.87)
	Any Insurance	86.56(82.21, 90.92)	88.36(85.78, 90.95)	89.97(86.89, 93.05)	86.37(83.77, 88.97)	85.77(81.23, 90.31)	86.01(82.34, 89.68)	82.97(79.11, 86.83)	84.53(81.96, 87.11)	84.20(80.97, 87.44)	89.17(87.29, 91.06)	88.68(85.13, 92.23)
Income-to-poverty ratio													0.588	0.921
	<1	11.65(10.53, 12.78)	12.02(8.76, 15.28)	11.37(8.23, 14.51)	9.06(5.92, 12.20)	8.73(6.07, 11.39)	13.28(9.51, 17.05)	12.02(9.35, 14.69)	15.04(10.95, 19.13)	16.46(11.22, 21.69)	13.07(9.10, 17.04)	14.13(9.43, 18.82)
	1-2	20.58(18.98, 22.17)	21.59(15.92, 27.26)	20.29(16.29, 24.29)	22.24(17.17, 27.32)	21.65(17.41, 25.90)	21.36(18.07, 24.65)	25.62(21.74, 29.51)	24.14(19.26, 29.01)	23.43(18.71, 28.14)	19.94(15.84, 24.04)	21.76(17.95, 25.58)
	2-3.5	22.46(20.56, 24.36)	26.34(20.40, 32.27)	24.14(17.58, 30.70)	27.86(22.70, 33.03)	25.06(20.81, 29.31)	20.28(15.44, 25.11)	25.89(21.91, 29.87)	20.42(16.43, 24.42)	21.13(17.35, 24.91)	24.15(20.57, 27.72)	25.70(21.50, 29.89)
	≥3.5	38.26(35.36, 41.16)	40.05(33.22, 46.89)	44.19(36.36, 52.03)	40.84(34.27, 47.40)	44.56(37.36, 51.75)	45.08(39.14, 51.03)	36.46(32.45, 40.47)	40.40(34.37, 46.43)	38.98(31.79, 46.17)	42.85(35.63, 50.07)	38.42(31.83, 45.00)
Alcohol													9.055	<0.001
	No	26.10(24.14, 28.06)	33.60(30.27, 36.92)	31.43(23.02, 39.83)	30.70(26.04, 35.35)	30.65(24.11, 37.19)	30.86(27.21, 34.52)	28.49(23.43, 33.55)	24.07(20.74, 27.41)	25.95(20.76, 31.15)	29.13(24.50, 33.76)	8.16(5.57, 10.76)
	Yes	70.44(66.56, 74.31)	66.40(63.08, 69.73)	68.57(60.17, 76.98)	69.30(64.65, 73.96)	69.35(62.81, 75.89)	69.14(65.48, 72.79)	71.51(66.45, 76.57)	75.93(72.59, 79.26)	74.05(68.85, 79.24)	70.87(66.24, 75.50)	91.84(89.24, 94.43)
Smoking status													1.146	0.31
	Never smoker	50.80(48.12, 53.48)	49.23(43.92, 54.54)	47.65(43.32, 51.98)	50.54(45.31, 55.76)	46.95(41.98, 51.91)	50.42(47.82, 53.03)	55.05(51.38, 58.73)	50.07(46.76, 53.39)	52.82(47.63, 58.01)	52.60(48.39, 56.81)	53.21(47.43, 58.98)
	Former smoker	31.47(29.28, 33.67)	32.59(28.16, 37.02)	31.94(27.12, 36.76)	32.25(28.05, 36.45)	30.12(25.27, 34.96)	31.48(28.50, 34.46)	31.28(27.22, 35.33)	31.51(27.19, 35.83)	29.80(25.15, 34.45)	32.69(28.24, 37.14)	30.83(27.72, 33.94)
	Current smoker	17.64(16.27, 19.01)	18.18(13.09, 23.27)	20.41(16.65, 24.16)	17.22(14.31, 20.12)	22.94(18.85, 27.02)	18.10(15.06, 21.13)	13.67(10.69, 16.66)	18.41(15.68, 21.14)	17.38(13.13, 21.62)	14.71(12.21, 17.21)	15.96(12.36, 19.57)
Activity													4.542	<0.001
	No	48.26(45.27, 51.25)	46.92(40.53, 53.31)	37.28(32.53, 42.02)	39.85(35.49, 44.22)	37.96(34.21, 41.72)	58.62(50.96, 66.29)	53.24(49.04, 57.44)	50.95(43.71, 58.19)	55.88(51.05, 60.72)	53.82(48.61, 59.02)	49.97(45.01, 54.94)
	Moderate	31.91(29.59, 34.22)	26.72(20.63, 32.81)	32.93(28.01, 37.84)	39.07(36.00, 42.14)	34.44(28.97, 39.91)	29.24(23.75, 34.73)	32.96(28.36, 37.55)	31.68(25.35, 38.00)	29.39(24.55, 34.24)	28.91(25.43, 32.40)	32.88(26.84, 38.93)
	Vigorous	19.80(18.17, 21.42)	26.36(22.08, 30.64)	29.80(24.03, 35.56)	21.07(17.74, 24.41)	27.59(23.44, 31.75)	12.14(7.66, 16.62)	13.80(11.07, 16.53)	17.37(10.99, 23.75)	14.72(11.87, 17.58)	17.27(13.71, 20.83)	17.15(12.07, 22.22)
BMI (kg/m2) b													2.098	0.003
	Normal weight (18.5-24.9)	21.04(19.52, 22.57)	27.68(23.51, 31.85)	23.80(20.48, 27.12)	23.18(18.48, 27.89)	22.95(19.69, 26.21)	20.63(16.34, 24.93)	20.75(16.34, 25.16)	19.64(16.90, 22.38)	19.82(16.17, 23.46)	15.55(12.38, 18.72)	18.00(14.80, 21.20)
	Overweight (25.0-29.9)	32.92(30.72, 35.13)	28.55(25.62, 31.49)	39.89(35.46, 44.31)	35.54(30.60, 40.47)	28.92(24.90, 32.94)	37.88(32.31, 43.44)	30.76(25.31, 36.21)	32.97(28.88, 37.05)	29.53(24.37, 34.68)	33.83(29.97, 37.69)	31.59(25.84, 37.34)
	Obesity (≥30.0)	44.57(41.95, 47.20)	42.09(36.59, 47.60)	35.40(31.82, 38.99)	40.50(35.80, 45.19)	46.31(42.10, 50.52)	40.47(35.87, 45.07)	48.13(42.21, 54.05)	46.38(42.10, 50.65)	49.43(44.54, 54.33)	49.89(45.86, 53.91)	49.42(43.22, 55.61)
a Rao-Scott χ2 test; b 85(underweight) participants with BMI less than 18.5 were not showed; BMI, body mass index
