# Supplementary material for: Trends and influence factors in the prevalence, intervention, and control of metabolic syndrome among US adults, 1999–2018
Source: BMC Geriatr. 2022 Dec 19;22:979. doi: 10.1186/s12877-022-03672-6 (PMC9764589; doi:10.1186/s12877-022-03672-6)
Supplement: Supplementary file 16 — Additional file 16. sTable 15 Trend in treatment of glucose lowering medication among metabolic syndrome from 1999 to 2018. [file 12877_2022_3672_MOESM16_ESM.xlsx]

## Sheet: Sheet 1
sTable 15 Trend in Treatment of Glucose Lowering Medication Among Metabolic Syndrome from 1999 to 2018
Characteristics		Total (n=7733)	1999-2000 (n=663)	2001-2002 (n=739)	2003-2004 (n=659)	2005-2006 (n=615)	2007-2008 (n=850)	2009-2010 (n=896)	2011-2012 (n=754)	2013-2014 (n=824)	2015-2016 (n=833)	2017-2018 (n=900)	AAPC	P for trend
Total		20.83(19.08, 22.59)	9.87(5.64, 14.11)	11.98(8.94, 15.01)	14.67(10.90, 18.45)	18.24(14.52, 21.96)	23.22(19.14, 27.30)	20.76(17.77, 23.76)	23.97(17.79, 30.16)	22.66(19.04, 26.29)	26.84(22.34, 31.34)	28.63(23.86, 33.40)	4.671(2.896, 6.477)	<0.001
Age (years)
	20-44	9.94( 8.02,11.86)	6.67(0.75, 12.59)	6.58(1.76, 11.41)	10.24(3.59, 16.88)	9.95(5.84, 14.05)	10.07(5.37, 14.77)	8.61(4.72, 12.50)	13.13(6.66, 19.60)	8.72(5.00, 12.45)	12.44(3.21, 21.67)	12.22(5.20, 19.24)	2.189(-0.522, 4.973)	0.1
	45-64	22.24(19.95,24.53)	9.07(3.42, 14.72)	12.72(8.23, 17.20)	16.18(11.02, 21.34)	19.06(14.46, 23.66)	26.25(19.90, 32.61)	22.95(18.81, 27.09)	23.42(12.84, 33.99)	23.79(15.93, 31.65)	28.98(25.12, 32.85)	31.84(21.19, 42.48)	4.84(2.889, 6.827)	<0.001
	≥65	28.37(26.14,30.61)	15.57(10.51, 20.62)	16.95(10.43, 23.47)	17.16(9.02, 25.30)	24.53(17.73, 31.32)	30.25(23.61, 36.90)	27.59(20.37, 34.81)	32.94(25.74, 40.14)	32.92(26.95, 38.89)	35.43(29.07, 41.80)	36.20(29.64, 42.76)	4.411(2.897, 5.947)	<0.001
Sex
	Female	21.19(19.36,23.03)	8.93(5.24, 12.62)	9.51(6.26, 12.76)	15.94(10.45, 21.43)	23.79(18.11, 29.46)	24.37(18.42, 30.31)	22.15(18.97, 25.32)	22.57(14.75, 30.39)	22.17(16.92, 27.43)	27.31(19.38, 35.24)	29.71(24.54, 34.88)	4.799(1.858, 7.824)	0.005
	Male	20.46(18.60,22.32)	11.03(3.99, 18.07)	14.58(9.03, 20.13)	13.44(8.38, 18.50)	12.68(8.29, 17.06)	21.97(18.24, 25.71)	19.45(15.00, 23.90)	25.41(19.57, 31.25)	23.18(16.72, 29.64)	26.39(19.95, 32.84)	27.60(21.60, 33.60)	4.518(2.283, 6.803)	0.002
Race and ethnicity
	Non-Hispanic white	19.10(17.34,20.85)	9.11(3.32, 14.90)	11.01(6.93, 15.09)	12.34(9.03, 15.65)	15.67(10.93, 20.40)	22.11(17.00, 27.21)	19.12(15.17, 23.08)	20.84(13.70, 27.98)	21.44(16.65, 26.24)	27.36(21.29, 33.44)	26.65(20.02, 33.27)	0.639(-1.282, 2.598)	0.468
	Non-Hispanic black	30.52(27.61,33.43)	17.50(10.32, 24.67)	19.27(9.25, 29.28)	24.46(12.28, 36.65)	32.74(23.33, 42.14)	37.02(26.27, 47.78)	28.19(19.51, 36.88)	35.05(29.23, 40.86)	29.60(22.71, 36.49)	38.83(28.36, 49.29)	33.00(26.45, 39.56)	2.323(-0.151, 4.858)	0.062
	Mexican American	20.58(18.17,22.99)	21.74(12.55, 30.93)	16.72(10.85, 22.59)	20.53(13.01, 28.04)	19.46(13.87, 25.04)	19.20(14.75, 23.66)	21.24(17.31, 25.16)	20.62(13.65, 27.58)	15.36(9.40, 21.33)	19.79(14.20, 25.37)	27.53(15.98, 39.09)	5.391(3.374, 7.448)	<0.001
	Other Hispanic	19.61(15.32,23.89)	2.08(-0.19, 4.36)	3.07(0.64, 5.50)	19.50(-3.97, 42.96)	23.38(-5.23, 51.98)	21.87(15.04, 28.70)	21.89(8.79, 34.99)	24.61(19.66, 29.55)	27.76(16.89, 38.63)	23.84(15.03, 32.66)	31.54(21.21, 41.86)	8.412(1.7, 15.567)	0.019
	Other race	27.68(22.63,32.74)	12.59(-5.24, 30.42)	15.15(-5.22, 35.52)	24.43(5.23, 43.62)	25.54(3.85, 47.24)	19.79(-1.15, 40.72)	26.75(11.77, 41.73)	44.82(32.01, 57.63)	31.52(16.54, 46.50)	19.13(10.69, 27.57)	36.94(27.20, 46.67)	2.293(-3.316, 8.227)	0.381
Marital status
	No	19.91(17.99,21.83)	10.69(4.67, 16.72)	9.35(4.39, 14.32)	16.94(12.73, 21.16)	17.31(11.41, 23.22)	22.80(18.33, 27.27)	18.22(13.49, 22.95)	24.04(18.68, 29.41)	18.15(13.37, 22.93)	25.03(17.46, 32.61)	27.08(19.71, 34.45)	3.629(0.814, 6.522)	0.017
	Yes	21.56(19.65,23.48)	10.17(4.06, 16.28)	13.55(9.53, 17.57)	13.35(8.89, 17.80)	18.70(15.11, 22.28)	23.49(18.26, 28.72)	21.92(18.11, 25.72)	23.88(14.65, 33.11)	25.57(19.98, 31.15)	28.08(22.80, 33.35)	29.76(22.16, 37.36)	4.894(3.322, 6.489)	<0.001
Education level
	Less than high school	24.39(21.87,26.90)	15.27(5.72, 24.83)	13.14(7.81, 18.47)	19.11(12.40, 25.83)	23.94(15.30, 32.59)	24.99(19.95, 30.03)	28.85(21.42, 36.28)	29.18(22.85, 35.51)	24.84(20.25, 29.44)	28.11(15.96, 40.25)	37.93(28.62, 47.24)	4.561(1.112, 8.127)	0.015
	High school graduate	20.46(17.68,23.25)	10.92(3.65, 18.20)	8.64(4.25, 13.03)	17.17(8.04, 26.30)	18.62(12.09, 25.16)	23.56(15.52, 31.61)	16.37(8.94, 23.80)	29.31(16.69, 41.93)	28.03(20.62, 35.44)	21.28(14.44, 28.12)	27.64(17.03, 38.25)	4.875(1.388, 8.482)	0.012
	Some college	19.52(17.41,21.62)	6.16(1.37, 10.96)	10.82(6.13, 15.52)	13.42(8.48, 18.36)	18.12(11.87, 24.37)	21.62(11.55, 31.69)	19.86(12.80, 26.91)	20.84(14.32, 27.36)	20.62(15.27, 25.96)	29.44(22.79, 36.08)	24.18(18.91, 29.46)	4.244(1.815, 6.73)	0.004
	College graduate or above	19.80(16.79,22.81)	5.49(-2.91, 13.90)	16.84(9.48, 24.20)	8.39(0.85, 15.92)	10.32(1.84, 18.80)	22.64(15.02, 30.26)	17.70(8.87, 26.54)	18.53(9.59, 27.47)	18.77(11.81, 25.73)	27.60(18.59, 36.62)	30.38(20.27, 40.48)	5.083(2.63, 7.594)	0.001
Insurance status
	Uninsured	11.87( 9.62,14.12)	6.47(-0.68, 13.61)	6.78(0.96, 12.60)	6.89(0.35, 13.42)	9.08(2.68, 15.49)	14.41(9.49, 19.33)	11.59(4.32, 18.87)	19.12(11.72, 26.52)	5.58(2.23, 8.93)	13.16(6.33, 19.99)	21.38(13.26, 29.51)	4.776(-1.314, 11.243)	0.11
	Any Insurance	22.22(20.65,23.79)	10.44(5.70, 15.18)	12.36(8.98, 15.74)	16.26(11.35, 21.17)	19.69(15.29, 24.08)	24.63(20.32, 28.93)	22.67(18.98, 26.36)	24.88(17.36, 32.40)	25.12(20.75, 29.48)	28.71(23.94, 33.48)	29.50(24.46, 34.54)	4.52(2.694, 6.379)	<0.001
Income-to-poverty ratio
	<1	19.93(17.31,22.56)	16.70(5.97, 27.43)	6.68(2.74, 10.62)	18.16(8.00, 28.31)	25.01(13.68, 36.34)	23.55(16.51, 30.58)	20.67(12.64, 28.69)	25.67(18.31, 33.03)	19.01(14.95, 23.08)	24.81(13.49, 36.13)	17.37(8.91, 25.83)	1.747(-2.904, 6.62)	0.418
	1-2	22.31(19.90,24.72)	10.14(0.60, 19.68)	21.76(14.95, 28.57)	13.06(2.41, 23.72)	22.83(13.80, 31.87)	24.14(15.59, 32.69)	25.60(20.02, 31.18)	27.80(21.73, 33.86)	21.83(16.80, 26.86)	23.65(18.02, 29.27)	26.90(20.08, 33.73)	1.316(-0.92, 3.602)	0.214
	2-3.5	23.25(20.41,26.09)	13.16(4.67, 21.64)	13.71(5.86, 21.56)	14.71(9.14, 20.27)	20.85(13.13, 28.57)	27.51(17.05, 37.98)	25.25(17.57, 32.94)	25.77(13.41, 38.13)	28.78(20.59, 36.96)	23.04(15.56, 30.52)	33.47(22.71, 44.24)	4.404(1.949, 6.917)	0.003
	≥3.5	18.45(16.00,20.90)	4.62(1.36, 7.87)	8.00(3.71, 12.29)	13.05(6.28, 19.82)	12.18(8.34, 16.02)	18.54(13.15, 23.92)	16.83(9.51, 24.14)	20.19(7.72, 32.67)	22.15(15.78, 28.52)	31.51(23.34, 39.68)	27.17(20.16, 34.18)	7.886(5.203, 10.638)	<0.001
Alcohol
	No	23.31(20.87,25.76)	16.93(9.33, 24.52)	11.25(8.50, 13.99)	13.82(9.84, 17.80)	23.77(16.40, 31.13)	31.99(24.02, 39.97)	25.66(17.62, 33.70)	25.68(16.93, 34.42)	25.73(18.42, 33.04)	31.89(25.51, 38.27)	38.06(12.07, 64.05)	6.015(2.51, 9.64)	0.004
	Yes	19.90(18.13,21.67)	5.85(2.43, 9.27)	12.44(7.99, 16.88)	15.04(10.07, 20.00)	15.28(10.24, 20.32)	20.26(15.01, 25.51)	18.39(15.23, 21.56)	23.44(15.68, 31.21)	21.05(16.38, 25.71)	25.58(18.98, 32.17)	27.99(23.03, 32.96)	5.313(3.339, 7.324)	<0.001
Smoking status
	Never smoker	21.03(19.10,22.96)	9.69(4.34, 15.05)	11.44(7.08, 15.81)	14.67(9.28, 20.06)	21.12(15.86, 26.38)	26.89(21.03, 32.75)	19.26(14.62, 23.89)	24.35(15.87, 32.84)	23.04(18.30, 27.78)	25.89(18.98, 32.80)	26.75(21.32, 32.19)	6.158(4.67, 7.667)	<0.001
	Former smoker	23.30(21.03,25.56)	12.84(6.21, 19.47)	12.04(6.60, 17.48)	13.24(6.72, 19.75)	16.86(9.62, 24.10)	21.01(13.75, 28.27)	26.45(20.52, 32.38)	25.55(18.17, 32.94)	26.73(19.49, 33.98)	31.17(23.47, 38.86)	36.09(28.70, 43.48)	3.662(0.849, 6.555)	0.017
	Current smoker	16.29(13.65,18.94)	5.48(1.20, 9.76)	13.05(8.65, 17.44)	17.03(8.66, 25.39)	14.52(7.28, 21.77)	18.40(10.86, 25.94)	14.94(7.79, 22.10)	21.03(12.46, 29.61)	14.71(8.61, 20.80)	20.02(11.31, 28.74)	20.42(7.39, 33.45)	3.208(0.064, 6.452)	0.046
Activity
	No	22.90(20.90,24.90)	11.59(6.62, 16.56)	11.96(9.33, 14.59)	16.34(9.69, 23.00)	22.50(16.49, 28.52)	24.93(20.05, 29.80)	22.05(18.85, 25.24)	28.48(20.56, 36.41)	24.28(18.34, 30.22)	26.60(21.85, 31.34)	28.72(20.22, 37.21)	4.749(3.107, 6.418)	<0.001
	Moderate	21.79(19.77,23.80)	14.21(5.53, 22.88)	12.96(6.85, 19.07)	16.53(11.92, 21.14)	19.27(14.17, 24.37)	22.67(16.89, 28.45)	21.39(15.79, 26.98)	20.72(15.20, 26.23)	21.15(14.69, 27.62)	29.29(23.07, 35.52)	34.11(27.05, 41.17)	6.956(2.042, 12.107)	0.011
	Vigorous	11.71( 8.98,14.44)	1.41(-0.34, 3.17)	10.56(3.78, 17.33)	6.27(-0.20, 12.74)	9.92(5.33, 14.51)	13.08(3.05, 23.10)	11.11(2.66, 19.56)	10.89(1.63, 20.14)	17.41(7.53, 27.30)	20.90(5.65, 36.16)	18.10(7.87, 28.34)	4.726(2.225, 7.289)	0.002
BMI (kg/m2)a
	Normal weight (18.5-24.9)	20.88(16.82,24.94)	9.19(1.51, 16.87)	9.14(3.53, 14.76)	12.38(1.70, 23.06)	29.25(17.10, 41.40)	27.38(12.86, 41.89)	22.89(10.89, 34.89)	23.82(14.11, 33.53)	25.45(7.16, 43.74)	22.93(4.01, 41.85)	32.74(17.53, 47.94)	5.31(0.644, 10.191)	0.03
	Overweight (25.0-29.9)	16.94(15.07,18.81)	10.05(6.56, 13.54)	10.16(7.18, 13.15)	10.95(5.79, 16.11)	15.04(8.79, 21.29)	13.81(10.51, 17.10)	14.60(8.79, 20.40)	18.57(11.42, 25.73)	21.63(16.98, 26.28)	24.14(16.93, 31.35)	25.90(18.25, 33.56)	4.008(1.909, 6.151)	0.002
	Obesity (≥30.0)	22.78(21.04,24.52)	9.55(3.38, 15.72)	13.96(10.10, 17.83)	17.28(11.43, 23.12)	18.24(13.32, 23.17)	27.79(21.56, 34.02)	23.08(19.54, 26.63)	26.24(19.01, 33.47)	23.11(18.46, 27.77)	28.43(23.60, 33.27)	29.55(24.49, 34.61)	5.97(5.037, 6.912)	<0.001
a 15(underweight) participants with BMI less than 18.5 were not showed; AAPC: average annual rates of change; BMI, body mass index
