# Supplementary material for: Trends and influence factors in the prevalence, intervention, and control of metabolic syndrome among US adults, 1999–2018
Source: BMC Geriatr. 2022 Dec 19;22:979. doi: 10.1186/s12877-022-03672-6 (PMC9764589; doi:10.1186/s12877-022-03672-6)
Supplement: Supplementary file 17 — Additional file 17. sTable 16 Trend in treatment of blood-lipid regulated medication among metabolic syndrome from 1999 to 2018. [file 12877_2022_3672_MOESM17_ESM.xlsx]

## Sheet: Sheet 1
sTable 16 Trend in Treatment of Blood-Lipid Regulated Medication Among Metabolic Syndrome from 1999 to 2018
Characteristics		Total (n=7733)	1999-2000 (n=663)	2001-2002 (n=739)	2003-2004 (n=659)	2005-2006 (n=615)	2007-2008 (n=850)	2009-2010 (n=896)	2011-2012 (n=754)	2013-2014 (n=824)	2015-2016 (n=833)	2017-2018 (n=900)	AAPC	P for trend
Total		37.73(35.23,40.22)	16.16(10.92, 21.40)	24.14(21.07, 27.22)	32.82(28.28, 37.37)	38.22(33.35, 43.08)	40.27(36.46, 44.09)	39.85(35.42, 44.29)	42.43(36.86, 48.01)	44.55(40.70, 48.40)	43.45(39.79, 47.12)	45.11(38.98, 51.25)	3.29(1.433, 5.182)	0.003
Age (years)
	20-44	8.01(6.35, 9.68)	3.50(-0.69, 7.68)	5.36(0.90, 9.83)	8.40(2.92, 13.87)	7.13(1.35, 12.90)	8.98(3.25, 14.72)	14.45(7.17, 21.73)	8.10(2.84, 13.37)	9.10(5.44, 12.75)	9.42(3.80, 15.04)	5.77(2.55, 9.00)	0.87(-4.063, 6.057)	0.701
	45-64	40.11(37.59, 42.63)	19.95(12.71, 27.19)	29.63(25.00, 34.25)	35.35(26.88, 43.82)	42.15(34.45, 49.86)	42.99(33.85, 52.14)	38.40(30.48, 46.33)	42.87(33.99, 51.75)	49.70(41.93, 57.48)	43.09(36.01, 50.17)	48.31(40.30, 56.32)	2.99(1.323, 4.685)	0.003
	≥65	60.39(57.69, 63.09)	28.00(16.56, 39.43)	35.95(29.90, 42.01)	56.08(48.69, 63.46)	60.53(52.85, 68.21)	63.63(59.04, 68.21)	62.34(58.12, 66.55)	67.77(64.05, 71.49)	67.46(61.20, 73.72)	71.39(62.33, 80.45)	68.77(59.03, 78.52)	2.767(0.81, 4.761)	0.011
Sex
	Female	35.45(33.30, 37.61)	14.99(10.48, 19.50)	23.47(19.13, 27.82)	28.99(22.94, 35.04)	39.15(32.10, 46.20)	36.11(30.62, 41.60)	38.46(32.67, 44.25)	40.19(33.83, 46.56)	41.78(37.35, 46.21)	39.86(31.98, 47.74)	43.94(35.05, 52.82)	3.97(1.731, 6.258)	0.003
	Male	40.05(37.91, 42.19)	17.59(9.18, 26.00)	24.85(19.74, 29.96)	36.56(28.08, 45.04)	37.28(30.27, 44.28)	44.83(39.59, 50.07)	41.18(35.15, 47.22)	44.74(37.51, 51.96)	47.46(41.79, 53.13)	46.87(43.44, 50.29)	46.24(37.92, 54.56)	2.854(0.994, 4.749)	0.007
Race and ethnicity
	Non-Hispanic white	40.67(38.71, 42.63)	19.40(13.27, 25.54)	27.63(23.03, 32.23)	34.70(29.56, 39.84)	39.53(32.59, 46.48)	43.05(39.21, 46.88)	44.01(38.58, 49.44)	44.36(36.96, 51.76)	48.09(43.31, 52.88)	46.75(42.30, 51.21)	50.70(41.84, 59.55)	5.25(1.206, 9.456)	0.017
	Non-Hispanic black	35.12(31.74, 38.50)	7.07(2.27, 11.86)	12.90(6.96, 18.85)	29.29(20.75, 37.83)	41.76(31.67, 51.85)	38.32(24.77, 51.88)	32.68(24.87, 40.50)	43.71(32.62, 54.80)	39.09(30.97, 47.21)	46.29(36.48, 56.10)	41.58(32.77, 50.39)	4.112(0.055, 8.333)	0.048
	Mexican American	20.59(18.21, 22.98)	7.57(3.25, 11.88)	8.69(5.10, 12.28)	21.36(9.71, 33.01)	14.24(10.93, 17.55)	24.50(17.98, 31.03)	23.68(17.21, 30.14)	25.09(19.17, 31.02)	18.42(11.82, 25.03)	24.72(17.69, 31.76)	24.48(16.81, 32.15)	3.193(1.562, 4.849)	0.002
	Other Hispanic	25.81(20.57, 31.05)	9.33(3.79, 14.87)	2.95(-3.66, 9.55)	39.27(0.29, 78.25)	36.17(1.03, 71.32)	28.29(17.18, 39.40)	34.63(20.78, 48.48)	33.31(19.78, 46.85)	30.87(18.09, 43.65)	35.13(26.52, 43.75)	27.79(19.23, 36.35)	3.726(-0.913, 8.582)	0.102
	Other race	40.30(33.88, 46.72)	6.40(-4.62, 17.42)	37.72(16.88, 58.55)	24.78(4.71, 44.86)	45.00(13.34, 76.67)	38.18(8.02, 68.35)	31.38(16.73, 46.04)	52.45(39.34, 65.56)	59.58(46.18, 72.98)	39.05(24.51, 53.59)	43.97(28.92, 59.03)	2.796(-2.046, 7.877)	0.224
Marital status
	No	33.75(31.40, 36.10)	10.13(5.44, 14.82)	22.01(13.36, 30.67)	31.17(25.53, 36.80)	36.19(27.74, 44.64)	34.54(30.09, 38.99)	33.11(25.25, 40.98)	36.21(31.64, 40.79)	39.02(34.29, 43.75)	38.66(31.01, 46.30)	41.36(32.31, 50.40)	3.045(0.531, 5.622)	0.023
	Yes	40.62(38.58, 42.65)	20.62(13.68, 27.56)	25.49(22.02, 28.95)	33.79(27.42, 40.17)	39.22(34.27, 44.16)	43.94(38.19, 49.70)	44.15(38.57, 49.72)	46.87(38.11, 55.64)	48.12(43.26, 52.97)	46.73(42.43, 51.03)	47.85(40.47, 55.22)	3.478(1.714, 5.273)	0.002
Education level
	Less than high school	35.14(32.45, 37.83)	20.35(12.31, 28.39)	18.12(11.84, 24.40)	35.83(27.97, 43.69)	35.35(25.73, 44.97)	39.32(31.77, 46.86)	40.33(32.61, 48.05)	44.23(36.78, 51.68)	40.26(31.04, 49.48)	37.38(25.65, 49.11)	42.52(35.11, 49.94)	2.815(0.732, 4.941)	0.014
	High school graduate	38.84(35.95, 41.74)	16.02(10.29, 21.76)	21.71(15.80, 27.62)	39.29(31.95, 46.63)	40.73(29.52, 51.94)	41.84(34.02, 49.66)	40.55(34.17, 46.93)	49.65(37.92, 61.38)	46.25(40.54, 51.96)	42.09(30.78, 53.40)	45.20(36.15, 54.26)	3.461(0.641, 6.36)	0.022
	Some college	34.75(31.96, 37.55)	14.55(9.07, 20.03)	22.34(14.60, 30.09)	29.20(21.37, 37.02)	36.40(28.24, 44.55)	34.16(24.03, 44.28)	33.64(26.55, 40.74)	37.36(27.21, 47.51)	43.99(36.87, 51.12)	40.68(31.04, 50.33)	40.50(30.62, 50.37)	2.828(0.324, 5.393)	0.031
	College graduate or above	43.26(39.17, 47.35)	12.39(-0.80, 25.58)	37.48(26.83, 48.13)	25.24(14.18, 36.30)	40.50(29.00, 52.00)	46.71(33.62, 59.80)	49.52(37.01, 62.04)	40.63(26.98, 54.29)	47.25(35.67, 58.84)	51.61(42.65, 60.57)	52.73(40.53, 64.93)	4.042(1.696, 6.442)	0.004
Insurance status
	Uninsured	12.41(10.00, 14.82)	4.10(-3.37, 11.56)	9.47(-0.07, 19.01)	9.96(2.96, 16.96)	16.64(6.72, 26.56)	15.95(8.10, 23.80)	14.74(10.18, 19.30)	16.07(7.63, 24.50)	8.98(3.02, 14.94)	14.11(6.57, 21.65)	10.96(4.37, 17.56)	0.03(-4.282, 4.537)	0.988
	Any Insurance	41.63(39.91, 43.36)	18.26(13.33, 23.18)	25.50(22.10, 28.91)	37.36(31.77, 42.96)	41.62(36.12, 47.12)	44.14(39.83, 48.46)	45.08(40.29, 49.88)	47.63(41.08, 54.18)	49.58(45.46, 53.69)	47.38(43.85, 50.92)	49.11(42.01, 56.21)	3.375(1.319, 5.473)	0.005
Income-to-poverty ratio
	<1	28.05(24.25, 31.85)	5.84(1.13, 10.55)	10.10(2.48, 17.73)	30.45(21.77, 39.13)	29.95(17.36, 42.55)	31.79(22.83, 40.75)	26.82(19.52, 34.13)	33.90(23.43, 44.38)	33.41(22.08, 44.75)	34.82(19.94, 49.69)	34.19(21.15, 47.23)	3.432(-1.085, 8.155)	0.12
	1-2	33.65(30.86, 36.45)	11.74(2.33, 21.16)	20.32(15.57, 25.07)	33.21(26.71, 39.71)	39.43(29.04, 49.82)	37.15(29.78, 44.52)	34.50(28.68, 40.31)	34.51(26.43, 42.59)	38.77(31.51, 46.03)	39.47(28.92, 50.03)	38.12(29.00, 47.24)	2.72(0.095, 5.413)	0.044
	2-3.5	39.48(36.30, 42.65)	18.92(11.87, 25.98)	25.26(16.10, 34.41)	35.13(26.42, 43.83)	40.39(31.79, 48.99)	46.03(36.93, 55.13)	48.45(41.19, 55.71)	54.25(40.67, 67.83)	46.51(36.34, 56.68)	34.00(24.31, 43.69)	41.64(31.32, 51.97)	2.562(-0.92, 6.166)	0.13
	≥3.5	42.30(39.50, 45.10)	16.28(10.67, 21.89)	29.89(24.73, 35.05)	33.97(24.50, 43.45)	38.51(30.55, 46.47)	41.01(34.62, 47.41)	45.31(36.07, 54.56)	44.97(34.77, 55.16)	53.18(44.92, 61.43)	51.31(41.84, 60.79)	54.53(45.67, 63.38)	4.401(2.71, 6.121)	<0.001
Alcohol
	No	35.97(33.36, 38.59)	19.73(7.57, 31.89)	18.55(12.76, 24.33)	36.96(31.28, 42.64)	36.82(27.84, 45.81)	46.33(38.99, 53.66)	36.60(30.01, 43.19)	42.06(34.11, 50.02)	46.32(39.72, 52.93)	42.61(36.24, 48.98)	35.18(29.53, 40.84)	1.469(-1.375, 4.395)	0.271
	Yes	38.54(36.68, 40.39)	14.46(9.44, 19.49)	27.72(23.21, 32.24)	30.82(24.71, 36.94)	38.94(33.19, 44.69)	38.84(34.55, 43.13)	40.45(34.72, 46.19)	42.83(36.56, 49.09)	44.17(39.34, 49.00)	44.27(38.42, 50.11)	45.85(39.43, 52.27)	3.244(1.393, 5.128)	0.004
Smoking status
	Never smoker	34.73(32.47, 36.98)	12.58(7.29, 17.87)	17.21(12.65, 21.78)	30.93(26.57, 35.29)	33.59(29.14, 38.04)	41.36(35.43, 47.29)	36.01(30.46, 41.56)	37.22(29.04, 45.39)	43.69(37.82, 49.56)	38.40(30.19, 46.61)	43.02(34.97, 51.06)	2.546(0.841, 4.281)	0.009
	Former smoker	47.30(44.78, 49.82)	25.04(15.46, 34.63)	35.28(28.40, 42.17)	42.40(33.94, 50.86)	50.07(41.70, 58.44)	44.08(35.51, 52.65)	50.32(44.16, 56.48)	57.56(51.15, 63.97)	53.39(48.21, 58.57)	52.82(44.87, 60.77)	53.89(45.29, 62.49)	3.653(0.797, 6.591)	0.018
	Current smoker	29.36(25.77, 32.95)	9.93(3.88, 15.98)	23.32(12.48, 34.17)	21.85(13.36, 30.35)	30.39(17.32, 43.47)	31.32(21.04, 41.59)	32.29(21.97, 42.61)	34.50(19.73, 49.27)	32.05(22.87, 41.22)	37.02(25.34, 48.69)	35.13(24.85, 45.41)	3.827(1.23, 6.491)	0.009
Activity
	No	38.46(36.47, 40.45)	16.09(8.26, 23.92)	19.90(13.92, 25.88)	34.18(27.45, 40.92)	39.66(31.67, 47.66)	40.73(35.57, 45.88)	34.92(31.94, 37.90)	45.17(38.06, 52.27)	43.76(38.98, 48.54)	45.52(41.15, 49.90)	47.15(41.86, 52.45)	2.742(0.433, 5.104)	0.025
	Moderate	40.90(38.13, 43.68)	15.56(8.64, 22.47)	32.75(26.37, 39.12)	33.94(24.93, 42.95)	39.27(31.25, 47.30)	46.94(40.01, 53.88)	48.77(39.96, 57.58)	42.05(32.41, 51.69)	48.47(41.08, 55.86)	46.58(38.89, 54.26)	46.25(35.82, 56.68)	2.636(-0.921, 6.32)	0.127
	Vigorous	28.53(24.96, 32.10)	16.80(8.89, 24.70)	19.94(12.32, 27.56)	27.01(18.37, 35.65)	34.48(25.81, 43.14)	12.65(3.18, 22.11)	42.29(24.45, 60.13)	30.02(17.14, 42.90)	38.61(22.14, 55.08)	25.20(15.05, 35.35)	36.50(24.43, 48.58)	3.212(1.153, 5.312)	0.007
BMI (kg/m2)a
	Normal weight (18.5-24.9)	53.09(47.64, 58.54)	18.64(9.20, 28.07)	40.68(24.96, 56.40)	40.98(22.60, 59.35)	64.79(47.71, 81.88)	60.32(47.37, 73.28)	52.70(37.36, 68.03)	65.65(53.03, 78.28)	70.67(58.78, 82.56)	73.72(59.91, 87.53)	58.52(39.06, 77.98)	3.967(0.851, 7.18)	0.018
	Overweight (25.0-29.9)	40.79(38.19, 43.40)	23.05(14.35, 31.76)	23.32(18.66, 27.99)	38.69(30.63, 46.76)	41.07(32.28, 49.87)	42.25(36.05, 48.44)	44.24(36.33, 52.14)	39.55(27.71, 51.39)	51.92(45.31, 58.54)	48.59(40.57, 56.61)	50.61(41.14, 60.08)	3.589(1.334, 5.894)	0.006
	Obesity (≥30.0)	34.27(32.19, 36.35)	12.55(6.92, 18.18)	20.65(16.88, 24.43)	27.92(22.30, 33.54)	34.24(28.60, 39.88)	36.76(30.72, 42.79)	36.85(31.56, 42.14)	40.66(32.72, 48.60)	37.44(31.86, 43.03)	38.85(34.11, 43.58)	41.66(33.18, 50.13)	3.879(1.823, 5.976)	0.002
a 15(underweight) participants with BMI less than 18.5 were not showed; AAPC: average annual rates of change; BMI, body mass index
