# Supplementary material for: Trends and influence factors in the prevalence, intervention, and control of metabolic syndrome among US adults, 1999–2018
Source: BMC Geriatr. 2022 Dec 19;22:979. doi: 10.1186/s12877-022-03672-6 (PMC9764589; doi:10.1186/s12877-022-03672-6)
Supplement: Supplementary file 18 — Additional file 18. sTable 17 Trend in intervention of physical activity among metabolic syndrome from 1999 to 2018. [file 12877_2022_3672_MOESM18_ESM.xlsx]

## Sheet: Sheet 1
sTable 17 Trend in Intervention of Physical Activity Among Metabolic Syndrome from 1999 to 2018
Characteristics		Total (n=7733)	1999-2000 (n=663)	2001-2002 (n=739)	2003-2004 (n=659)	2005-2006 (n=615)	2007-2008 (n=850)	2009-2010 (n=896)	2011-2012 (n=754)	2013-2014 (n=824)	2015-2016 (n=833)	2017-2018 (n=900)	AAPC	P for trend
Total		47.41(44.63, 50.19)	51.00(43.19, 58.81)	55.31(50.08, 60.54)	62.22(57.01, 67.43)	58.25(53.55, 62.96)	39.51(32.87, 46.16)	40.27(37.47, 43.08)	43.64(36.59, 50.69)	39.05(35.15, 42.95)	42.54(37.34, 47.74)	47.48(41.18, 53.77)	-2.451(-4.452,-0.408)	0.025
Age (years)
	20-44	52.94(49.78, 56.10)	54.23(40.84, 67.62)	53.77(45.55, 61.98)	66.57(56.11, 77.03)	58.34(49.10, 67.58)	52.06(42.02, 62.10)	40.92(33.51, 48.34)	50.36(39.35, 61.37)	42.84(36.04, 49.64)	52.60(42.86, 62.34)	56.33(45.17, 67.49)	-1.112(-2.993,0.805)	0.216
	45-64	46.65(43.81, 49.49)	52.09(39.33, 64.84)	56.15(46.49, 65.82)	63.50(55.33, 71.66)	62.53(53.11, 71.95)	37.22(27.90, 46.53)	43.80(36.77, 50.84)	47.64(39.26, 56.02)	35.15(28.97, 41.33)	34.67(27.75, 41.59)	42.95(34.39, 51.51)	-3.174(-5.234,-1.069)	0.009
	≥65	43.68(40.97, 46.40)	44.79(34.39, 55.20)	55.54(45.82, 65.26)	55.23(48.58, 61.89)	51.95(44.28, 59.62)	31.93(26.19, 37.67)	34.93(28.71, 41.16)	33.00(23.15, 42.86)	41.29(36.13, 46.44)	45.48(38.49, 52.47)	46.82(38.48, 55.17)	-1.358(-3.732,1.074)	0.232
Sex
	Female	43.42(41.00, 45.84)	44.16(33.02, 55.31)	54.45(46.91, 61.99)	60.44(53.54, 67.34)	52.52(44.90, 60.13)	34.54(25.64, 43.45)	35.43(30.17, 40.70)	43.18(37.99, 48.37)	35.78(31.05, 40.51)	40.21(33.94, 46.49)	38.69(30.47, 46.90)	-2.818(-4.787,-0.808)	0.012
	Male	51.52(49.05, 53.99)	59.43(51.29, 67.57)	56.22(47.60, 64.83)	63.96(57.15, 70.76)	64.01(59.72, 68.29)	44.95(36.66, 53.24)	44.88(40.60, 49.16)	44.11(33.07, 55.15)	42.48(36.04, 48.91)	44.74(37.42, 52.06)	55.90(48.68, 63.12)	-1.873(-3.935,0.233)	0.074
Race and ethnicity
	Non-Hispanic white	49.35(46.99, 51.71)	53.97(44.36, 63.59)	58.70(51.53, 65.86)	63.19(57.52, 68.86)	60.11(54.04, 66.18)	39.35(30.35, 48.36)	41.19(37.17, 45.20)	45.18(36.63, 53.73)	39.34(33.96, 44.73)	43.65(37.24, 50.06)	51.15(43.65, 58.65)	-1.746(-3.331,-0.136)	0.037
	Non-Hispanic black	43.05(39.73, 46.37)	31.47(16.32, 46.62)	49.96(35.37, 64.55)	54.31(43.84, 64.78)	55.47(41.61, 69.34)	37.87(26.60, 49.15)	37.73(29.70, 45.75)	44.16(36.62, 51.69)	37.65(28.09, 47.22)	46.98(40.73, 53.23)	37.72(30.77, 44.66)	-1.075(-3.105,0.997)	0.264
	Mexican American	39.36(35.48, 43.23)	43.05(34.13, 51.97)	43.93(35.76, 52.10)	55.94(41.33, 70.55)	47.61(30.71, 64.50)	36.53(27.79, 45.26)	35.93(26.42, 45.44)	32.11(24.71, 39.51)	37.63(27.70, 47.57)	37.65(28.04, 47.26)	35.16(20.54, 49.79)	-2.347(-4.367,-0.284)	0.031
	Other Hispanic	39.30(34.69, 43.92)	41.43(28.84, 54.03)	40.68(25.95, 55.41)	48.35(10.16, 86.54)	61.57(33.34, 89.81)	33.27(25.33, 41.21)	31.62(19.96, 43.28)	36.90(23.48, 50.33)	41.99(30.24, 53.73)	31.71(22.81, 40.61)	44.45(30.33, 58.58)	-0.545(-2.854,1.818)	0.606
	Other race	49.32(43.30, 55.34)	68.01(39.11, 96.91)	42.94(21.42, 64.45)	72.22(53.45, 90.99)	48.44(26.59, 70.29)	57.87(30.64, 85.09)	50.15(33.63, 66.67)	48.46(22.74, 74.19)	37.50(27.14, 47.86)	41.44(27.17, 55.70)	47.04(32.55, 61.53)	-2.814(-4.96,-0.62)	0.018
Marital status
	No	44.01(41.60, 46.42)	37.08(26.40, 47.76)	51.94(46.04, 57.85)	65.06(56.94, 73.19)	56.01(44.63, 67.40)	36.50(26.77, 46.23)	37.27(32.36, 42.17)	42.12(34.87, 49.36)	35.09(30.81, 39.36)	42.25(35.24, 49.27)	42.74(36.15, 49.33)	-2.321(-4.593,0.005)	0.05
	Yes	49.37(46.90, 51.85)	56.88(50.27, 63.50)	57.07(49.89, 64.24)	60.56(54.19, 66.93)	59.36(51.23, 67.49)	41.44(33.14, 49.75)	41.92(36.78, 47.05)	44.68(34.90, 54.46)	41.60(35.73, 47.47)	42.73(34.24, 51.23)	50.92(42.43, 59.41)	-1.965(-3.513,-0.392)	0.021
Education level
	Less than high school	28.47(25.77, 31.18)	31.06(22.80, 39.33)	35.24(27.57, 42.91)	47.22(36.44, 58.00)	38.74(29.60, 47.88)	19.37(13.36, 25.38)	22.18(18.00, 26.36)	20.26(12.33, 28.19)	29.76(23.75, 35.77)	23.36(11.73, 35.00)	22.91(12.22, 33.59)	-1.339(-2.833,0.178)	0.076
	High school graduate	43.71(40.39, 47.02)	47.17(34.34, 59.99)	49.16(42.19, 56.14)	67.06(57.26, 76.86)	54.33(41.79, 66.86)	35.10(24.11, 46.08)	35.58(25.52, 45.64)	34.91(24.39, 45.43)	36.28(30.85, 41.72)	33.26(23.44, 43.08)	42.17(32.27, 52.07)	-2.849(-5.202,-0.438)	0.026
	Some college	51.46(48.43, 54.49)	62.34(46.42, 78.26)	64.90(54.49, 75.30)	61.68(53.35, 70.00)	64.92(57.36, 72.48)	51.34(39.78, 62.91)	46.88(38.43, 55.32)	46.76(37.68, 55.85)	36.43(30.19, 42.67)	45.23(37.59, 52.87)	48.10(39.89, 56.32)	-3.007(-6.598,0.723)	0.099
	College graduate or above	65.20(61.40, 69.00)	75.59(60.67, 90.51)	75.78(68.10, 83.46)	69.58(59.54, 79.63)	78.08(68.61, 87.56)	54.79(46.10, 63.47)	62.32(50.79, 73.86)	67.94(56.10, 79.78)	53.71(41.60, 65.82)	58.68(46.98, 70.38)	69.04(56.72, 81.36)	-2.82(-4.391,-1.224)	0.004
Insurance status
	Uninsured	37.79(34.14, 41.44)	33.29(21.62, 44.96)	28.40(17.91, 38.90)	58.46(43.74, 73.17)	52.10(40.53, 63.67)	22.95(13.85, 32.06)	37.19(29.41, 44.96)	36.53(27.34, 45.73)	33.97(26.14, 41.79)	38.73(27.24, 50.23)	33.23(21.20, 45.26)	-1.367(-4.958,2.359)	0.417
	Any Insurance	48.94(46.89, 50.99)	54.09(45.40, 62.78)	58.20(52.49, 63.91)	62.92(57.60, 68.24)	59.19(54.11, 64.26)	42.15(33.46, 50.83)	40.92(37.28, 44.55)	45.05(37.37, 52.74)	39.88(35.53, 44.23)	43.25(37.26, 49.24)	49.12(42.99, 55.24)	-2.374(-4.188,-0.526)	0.018
Income-to-poverty ratio
	<1	32.16(28.67, 35.65)	29.82(13.01, 46.63)	30.54(18.01, 43.08)	44.79(33.04, 56.54)	40.52(27.02, 54.03)	23.21(10.48, 35.93)	28.31(20.76, 35.86)	37.30(29.77, 44.83)	29.09(22.94, 35.24)	40.18(29.85, 50.52)	23.07(12.99, 33.15)	-1.078(-4.188,2.133)	0.457
	1-2	36.36(33.03, 39.69)	40.09(27.19, 52.98)	41.71(31.58, 51.84)	55.57(43.00, 68.15)	51.41(41.64, 61.17)	29.21(23.31, 35.10)	24.15(17.55, 30.74)	30.48(18.95, 42.01)	37.14(26.43, 47.85)	24.47(15.15, 33.79)	35.34(26.60, 44.08)	-2.652(-6.137,0.963)	0.128
	2-3.5	47.35(43.91, 50.80)	48.91(35.79, 62.03)	60.53(51.61, 69.45)	60.60(53.14, 68.06)	56.58(40.84, 72.32)	40.03(26.58, 53.48)	42.52(32.99, 52.06)	49.15(40.25, 58.05)	36.41(26.66, 46.16)	39.44(27.94, 50.94)	43.87(37.39, 50.35)	-2.207(-3.601,-0.793)	0.007
	≥3.5	60.08(56.96, 63.21)	68.23(56.11, 80.36)	69.98(59.82, 80.13)	69.82(64.05, 75.59)	69.64(60.49, 78.79)	50.90(40.11, 61.68)	54.41(45.92, 62.91)	56.69(46.66, 66.71)	46.72(38.16, 55.28)	53.26(43.57, 62.95)	66.09(57.70, 74.48)	-1.298(-2.831,0.259)	0.09
Alcohol
	No	41.14(38.15, 44.13)	36.97(28.46, 45.48)	48.98(39.77, 58.20)	58.11(51.45, 64.78)	52.64(44.88, 60.41)	35.78(23.66, 47.90)	30.91(22.72, 39.09)	27.18(18.48, 35.88)	38.69(33.58, 43.80)	36.12(27.89, 44.34)	38.69(24.85, 52.54)	-2.563(-5.216,0.164)	0.062
	Yes	50.06(47.91, 52.22)	58.28(47.83, 68.74)	60.16(54.16, 66.16)	65.33(59.52, 71.15)	60.74(54.73, 66.75)	40.41(34.64, 46.18)	44.78(40.16, 49.40)	48.91(41.08, 56.74)	39.56(34.24, 44.89)	44.77(38.59, 50.95)	48.25(41.62, 54.87)	-2.481(-4.26,-0.668)	0.014
Smoking status
	Never smoker	49.46(46.98, 51.94)	51.51(41.76, 61.25)	55.65(48.48, 62.82)	63.52(58.51, 68.52)	64.02(58.74, 69.29)	47.63(40.49, 54.77)	38.39(34.10, 42.68)	48.33(41.67, 55.00)	41.09(34.88, 47.29)	42.67(32.03, 53.30)	49.33(40.96, 57.70)	-1.719(-3.32,-0.092)	0.041
	Former smoker	51.31(48.30, 54.33)	58.50(48.90, 68.09)	61.94(52.19, 71.69)	62.60(53.26, 71.94)	58.43(51.15, 65.71)	38.31(28.97, 47.65)	47.61(41.82, 53.40)	49.25(38.18, 60.32)	41.08(34.50, 47.67)	48.84(37.57, 60.11)	51.96(43.84, 60.08)	-2.591(-5.059,-0.059)	0.046
	Current smoker	35.87(32.61, 39.13)	37.79(21.83, 53.75)	45.49(38.82, 52.16)	58.44(43.98, 72.90)	46.49(37.10, 55.89)	21.87(12.85, 30.89)	32.60(22.30, 42.91)	24.98(15.79, 34.18)	29.82(20.39, 39.25)	28.21(19.91, 36.51)	34.18(25.36, 43.01)	-3.06(-5.63,-0.42)	0.028
BMI (kg/m2)a
	Normal weight (18.5-24.9)	45.11(39.80, 50.42)	47.09(29.04, 65.14)	60.28(44.15, 76.41)	46.55(32.96, 60.14)	61.38(39.42, 83.34)	30.13(14.72, 45.55)	55.73(40.56, 70.89)	49.42(31.47, 67.37)	44.96(33.00, 56.91)	14.89(5.78, 24.00)	35.35(21.16, 49.54)	-2.438(-5.86,1.109)	0.15
	Overweight (25.0-29.9)	51.39(48.61, 54.16)	46.78(33.26, 60.30)	54.25(48.37, 60.13)	67.54(61.39, 73.69)	57.81(50.34, 65.28)	44.00(34.50, 53.50)	41.60(35.74, 47.46)	51.12(41.22, 61.02)	42.09(36.87, 47.31)	53.90(43.09, 64.71)	54.14(46.02, 62.27)	-3.213(-5.547,-0.821)	0.015
	Obesity (≥30.0)	46.05(43.78, 48.32)	54.68(47.53, 61.84)	55.99(48.49, 63.49)	61.84(56.45, 67.23)	58.33(53.80, 62.86)	38.18(31.37, 45.00)	38.38(35.25, 41.50)	39.80(31.35, 48.24)	36.86(31.17, 42.54)	40.22(33.70, 46.73)	46.55(37.29, 55.80)	-1.54(-3.722,0.691)	0.149
a 15(underweight) participants with BMI less than 18.5 were not showed; AAPC: average annual rates of change; BMI, body mass index
