# Supplementary material for: Trends and influence factors in the prevalence, intervention, and control of metabolic syndrome among US adults, 1999–2018
Source: BMC Geriatr. 2022 Dec 19;22:979. doi: 10.1186/s12877-022-03672-6 (PMC9764589; doi:10.1186/s12877-022-03672-6)
Supplement: Supplementary file 19 — Additional file 19. sTable 18 Trend in treatment of blood pressure lowering medication among metabolic syndrome from 1999 to 2018. [file 12877_2022_3672_MOESM19_ESM.xlsx]

## Sheet: Sheet 1
sTable 18 Trend in Treatment of Blood Pressure Lowering Medication Among Metabolic Syndrome from 1999 to 2018
Characteristics		Total (n=7733)	1999-2000 (n=663)	2001-2002 (n=739)	2003-2004 (n=659)	2005-2006 (n=615)	2007-2008 (n=850)	2009-2010 (n=896)	2011-2012 (n=754)	2013-2014 (n=824)	2015-2016 (n=833)	2017-2018 (n=900)	AAPC	P for trend
Total		12.34(10.99, 13.70)	9.58(4.07, 15.08)	10.55(7.29, 13.80)	13.97(9.92, 18.02)	13.13(8.16, 18.09)	15.27(11.41, 19.12)	15.57(11.98, 19.16)	12.45(8.57, 16.33)	12.94(9.51, 16.38)	10.73(7.13, 14.34)	9.65(6.83, 12.47)	-0.797(-3.354, 1.827)	0.5
Age (years)
	20-44	5.18(3.79, 6.57)	6.37(-0.62, 13.37)	3.57(0.27, 6.87)	6.72(3.39, 10.04)	4.36(1.68, 7.03)	2.79(-0.46, 6.05)	8.92(2.34, 15.50)	3.03(-0.05, 6.11)	5.14(-0.05, 10.32)	7.10(3.45, 10.75)	3.36(0.61, 6.12)	-0.031(-4.953, 5.147)	0.989
	45-64	13.67(11.79, 15.55)	9.73(4.22, 15.23)	13.14(7.02, 19.26)	16.46(9.96, 22.96)	17.84(10.32, 25.36)	17.93(10.96, 24.90)	12.68(8.91, 16.46)	16.09(8.01, 24.16)	12.50(6.33, 18.68)	8.47(4.36, 12.59)	12.74(8.77, 16.71)	-1.227(-4.1, 1.732)	0.363
	≥65	16.72(14.63, 18.82)	13.83(6.07, 21.59)	13.88(9.57, 18.18)	17.99(9.76, 26.23)	14.19(7.83, 20.54)	22.24(15.69, 28.79)	24.88(19.02, 30.74)	14.51(11.22, 17.81)	20.18(14.92, 25.45)	16.84(8.02, 25.66)	10.27(5.25, 15.30)	0.378(-4.022, 4.98)	0.851
Sex
	Female	14.70(13.07, 16.33)	12.33(4.97, 19.68)	13.64(10.28, 17.01)	13.74(8.44, 19.04)	16.67(11.13, 22.21)	19.60(12.61, 26.59)	18.45(14.04, 22.86)	14.80(10.37, 19.23)	15.99(10.71, 21.28)	10.54(6.67, 14.41)	11.98(7.79, 16.17)	-0.562(-3.256, 2.206)	0.649
	Male	9.93(8.54, 11.32)	6.19(1.51, 10.86)	7.28(3.58, 10.99)	14.19(10.04, 18.35)	9.58(4.09, 15.06)	10.53(7.70, 13.35)	12.84(8.33, 17.34)	10.03(4.85, 15.21)	9.75(6.53, 12.97)	10.92(5.92, 15.92)	7.42(3.78, 11.06)	-0.828(-4.303, 2.774)	0.606
Race and ethnicity
	Non-Hispanic white	12.69(11.15, 14.23)	10.73(4.93, 16.53)	11.52(7.68, 15.35)	14.94(10.13, 19.75)	13.43(7.58, 19.28)	15.65(10.94, 20.36)	15.03(10.93, 19.13)	11.72(6.57, 16.86)	13.82(8.87, 18.76)	10.69(5.72, 15.67)	9.47(5.35, 13.59)	4.176(-3.964, 13.007)	0.28
	Non-Hispanic black	20.18(17.76, 22.61)	14.58(5.76, 23.40)	13.17(7.12, 19.22)	12.83(3.84, 21.81)	22.92(16.16, 29.68)	24.74(14.36, 35.12)	29.11(20.65, 37.56)	25.25(17.01, 33.49)	19.52(12.85, 26.19)	15.23(9.83, 20.64)	18.43(12.27, 24.58)	0.246(-3.77, 4.43)	0.893
	Mexican American	4.82(3.57, 6.08)	2.75(-0.11, 5.61)	0.78(-0.19, 1.76)	5.72(1.24, 10.20)	1.36(-0.04, 2.76)	7.33(2.48, 12.18)	6.36(3.44, 9.28)	4.60(1.65, 7.56)	3.51(1.85, 5.17)	7.19(3.60, 10.78)	5.28(0.67, 9.90)	-0.731(-3.168, 1.767)	0.515
	Other Hispanic	8.63(6.14, 11.13)	6.12(-1.58, 13.82)	7.63(1.27, 14.00)	2.63(-0.53, 5.79)	13.32(-11.23, 37.87)	6.05(2.07, 10.03)	6.03(0.68, 11.38)	11.88(4.28, 19.47)	7.04(-0.68, 14.76)	12.14(5.99, 18.30)	9.85(6.74, 12.96)	3.765(-0.083, 7.761)	0.054
	Other race	9.34(5.95, 12.74)	0.00(0.00, 0.00)	6.40(-6.04, 18.84)	16.17(1.60, 30.75)	6.00(-5.01, 17.01)	11.02(-10.24, 32.28)	22.16(0.07, 44.26)	8.57(1.93, 15.21)	8.32(0.59, 16.05)	8.99(0.29, 17.68)	7.60(3.50, 11.71)	-3.964(-9.048, 1.404)	0.122
Marital status
	No	11.99(10.42, 13.56)	6.90(2.03, 11.78)	10.11(6.75, 13.46)	15.91(9.50, 22.32)	18.03(10.39, 25.67)	11.68(7.11, 16.25)	15.42(11.89, 18.95)	12.21(5.69, 18.73)	11.15(7.08, 15.23)	10.11(6.72, 13.51)	9.39(5.33, 13.45)	-0.847(-4.437, 2.877)	0.609
	Yes	12.49(11.00, 13.98)	9.29(2.88, 15.70)	10.85(5.56, 16.13)	12.83(8.75, 16.91)	10.71(6.16, 15.27)	17.56(11.62, 23.50)	15.81(11.76, 19.85)	12.62(9.45, 15.80)	14.10(9.51, 18.68)	11.16(6.27, 16.04)	9.85(6.42, 13.28)	-0.424(-3.481, 2.729)	0.761
Education level
	Less than high school	11.80(9.83, 13.77)	9.57(2.41, 16.73)	8.72(3.42, 14.02)	11.71(5.92, 17.51)	8.92(3.67, 14.18)	13.03(7.43, 18.62)	19.22(11.46, 26.99)	12.31(5.42, 19.19)	13.56(8.26, 18.85)	11.31(6.59, 16.04)	7.30(2.81, 11.79)	0.698(-3.924, 5.543)	0.741
	High school graduate	12.41(10.32, 14.49)	10.70(3.37, 18.02)	8.18(4.94, 11.43)	17.09(8.69, 25.50)	14.25(6.11, 22.38)	15.66(10.70, 20.61)	14.05(7.67, 20.43)	13.02(6.95, 19.08)	14.40(9.21, 19.60)	13.39(6.24, 20.54)	6.16(1.25, 11.07)	0.901(-3.206, 5.183)	0.632
	Some college	12.87(10.96, 14.77)	8.29(1.35, 15.24)	15.99(7.12, 24.85)	14.56(8.66, 20.45)	15.31(7.41, 23.21)	19.67(14.16, 25.18)	11.71(6.50, 16.93)	9.14(4.89, 13.38)	12.16(5.96, 18.36)	8.63(3.83, 13.44)	14.77(10.35, 19.18)	0.464(-3.636, 4.738)	0.804
	College graduate or above	12.06(9.40, 14.71)	10.29(-2.96, 23.55)	8.77(2.28, 15.27)	10.18(3.05, 17.31)	11.96(4.72, 19.21)	12.01(3.33, 20.69)	19.83(11.43, 28.23)	16.29(6.03, 26.56)	12.28(4.57, 19.99)	10.69(4.55, 16.82)	9.22(1.93, 16.51)	-1.136(-4.907, 2.784)	0.517
Insurance status
	Uninsured	6.04(3.88, 8.21)	3.95(-3.49, 11.39)	2.66(-2.69, 8.00)	13.90(2.11, 25.68)	0.68(-0.27, 1.62)	3.96(-1.83, 9.75)	6.03(0.72, 11.34)	6.24(0.68, 11.81)	11.04(3.16, 18.92)	5.62(0.34, 10.89)	4.10(-0.03, 8.23)	0.787(-10.058, 12.939)	0.878
	Any Insurance	13.33(12.02, 14.64)	10.53(4.75, 16.30)	11.36(7.84, 14.89)	14.14(10.61, 17.67)	15.09(9.50, 20.68)	17.06(13.11, 21.02)	17.56(13.34, 21.77)	13.67(9.07, 18.27)	13.25(10.02, 16.47)	11.44(7.48, 15.39)	10.31(7.38, 13.23)	-0.916(-3.632, 1.877)	0.467
Income-to-poverty ratio
	<1	9.43(7.54, 11.31)	2.51(-0.07, 5.09)	7.51(2.20, 12.81)	8.13(2.28, 13.97)	15.14(2.01, 28.27)	10.35(5.30, 15.40)	13.82(8.78, 18.87)	6.69(2.54, 10.84)	12.08(6.26, 17.90)	8.32(3.70, 12.93)	8.19(3.41, 12.97)	1.519(-4.286, 7.676)	0.571
	1-2	11.47(9.80, 13.14)	2.96(-0.14, 6.06)	5.09(1.51, 8.67)	11.75(5.87, 17.64)	14.90(8.19, 21.61)	13.25(6.89, 19.61)	18.14(12.43, 23.84)	12.94(8.42, 17.46)	11.28(8.57, 13.99)	12.20(6.07, 18.32)	9.70(4.71, 14.68)	1.062(-4.576, 7.034)	0.682
	2-3.5	13.55(11.46, 15.65)	12.65(5.00, 20.31)	19.96(13.78, 26.13)	17.95(9.49, 26.40)	13.05(5.21, 20.88)	17.92(11.51, 24.34)	17.47(9.74, 25.20)	12.12(5.60, 18.64)	12.49(7.82, 17.17)	11.03(5.19, 16.87)	5.16(3.35, 6.98)	-5.694(-9.144, -2.114)	0.007
	≥3.5	13.27(11.00, 15.55)	12.60(3.58, 21.61)	9.86(3.14, 16.58)	14.97(7.64, 22.30)	11.62(5.23, 18.01)	17.53(11.91, 23.14)	14.09(7.40, 20.79)	15.81(7.71, 23.92)	14.15(5.54, 22.76)	9.16(2.90, 15.43)	13.65(6.22, 21.08)	-0.02(-3.144, 3.205)	0.989
Alcohol
	No	16.56(14.25, 18.88)	11.87(3.68, 20.05)	16.83(12.38, 21.29)	18.62(13.39, 23.84)	18.89(10.22, 27.57)	21.73(13.71, 29.74)	20.39(13.92, 26.86)	13.21(8.50, 17.93)	17.85(9.53, 26.18)	11.50(4.70, 18.30)	9.95(2.13, 17.77)	-1.236(-4.368, 1.999)	0.4
	Yes	11.05(9.67, 12.44)	8.48(3.34, 13.63)	7.53(3.37, 11.69)	12.21(6.38, 18.04)	10.78(4.69, 16.88)	13.12(8.51, 17.72)	14.22(10.94, 17.50)	12.62(7.41, 17.82)	11.13(7.69, 14.57)	10.44(6.19, 14.68)	9.79(6.85, 12.73)	-0.126(-2.988, 2.819)	0.922
Smoking status
	Never smoker	12.76(11.13, 14.38)	10.61(4.16, 17.06)	11.93(7.45, 16.42)	15.84(12.06, 19.61)	14.92(8.46, 21.38)	15.03(8.95, 21.11)	14.97(9.68, 20.26)	12.45(7.78, 17.11)	10.51(5.37, 15.65)	8.97(5.05, 12.88)	12.74(8.10, 17.37)	0.497(-4.394, 5.638)	0.825
	Former smoker	13.47(11.57, 15.37)	12.52(4.98, 20.06)	12.04(4.39, 19.70)	10.00(6.08, 13.92)	11.49(4.15, 18.82)	18.71(12.78, 24.65)	17.17(13.14, 21.20)	11.76(7.23, 16.29)	19.29(13.45, 25.13)	14.39(7.15, 21.62)	7.87(4.17, 11.58)	-1.41(-3.672, 0.906)	0.196
	Current smoker	9.45(7.38, 11.52)	2.49(-0.27, 5.25)	5.96(3.19, 8.74)	15.87(4.74, 27.00)	11.82(4.25, 19.38)	9.85(6.03, 13.67)	14.47(5.48, 23.47)	13.45(5.80, 21.09)	9.12(2.55, 15.70)	7.55(2.36, 12.73)	4.23(0.95, 7.51)	0.837(-5.99, 8.159)	0.791
Activity
	No	12.39(10.99, 13.79)	8.81(2.65, 14.98)	9.59(6.72, 12.45)	11.46(5.71, 17.22)	14.51(7.92, 21.10)	15.63(10.30, 20.96)	16.25(12.31, 20.18)	13.55(9.96, 17.15)	13.96(9.43, 18.48)	8.68(6.32, 11.05)	10.33(6.97, 13.68)	-2.933(-6.036, 0.271)	0.067
	Moderate	13.24(11.30, 15.17)	10.58(1.62, 19.53)	12.39(7.16, 17.61)	17.09(11.89, 22.29)	13.42(6.41, 20.43)	16.80(12.98, 20.63)	14.04(7.65, 20.43)	12.27(5.42, 19.12)	13.49(8.21, 18.77)	13.95(5.51, 22.40)	7.65(4.86, 10.44)	-0.25(-4.181, 3.842)	0.889
	Vigorous	10.34(7.74, 12.94)	10.06(2.60, 17.51)	9.76(4.08, 15.44)	11.38(2.74, 20.01)	10.49(4.48, 16.50)	7.02(-0.56, 14.60)	16.19(5.48, 26.91)	7.47(0.88, 14.06)	5.67(1.22, 10.11)	12.53(2.34, 22.72)	11.27(1.19, 21.34)	-0.434(-4.057, 3.325)	0.793
BMI (kg/m2) a
	Normal weight (18.5-24.9)	10.87(7.46, 14.28)	3.64(-0.74, 8.02)	12.11(1.14, 23.09)	11.32(-0.38, 23.02)	20.30(1.14, 39.46)	13.99(4.26, 23.72)	12.01(0.77, 23.24)	11.42(-3.78, 26.63)	13.44(3.27, 23.62)	8.41(2.29, 14.53)	7.32(2.56, 12.08)	-1.386(-6.464, 3.967)	0.56
	Overweight (25.0-29.9)	12.24(10.14, 14.34)	13.05(1.61, 24.50)	8.61(5.36, 11.86)	14.38(6.98, 21.78)	11.08(4.20, 17.96)	15.89(10.98, 20.79)	13.76(7.78, 19.74)	9.13(2.47, 15.79)	13.06(8.51, 17.60)	11.94(4.66, 19.22)	11.64(4.29, 18.98)	-1.059(-3.927, 1.894)	0.428
	Obesity (≥30.0)	12.64(11.23, 14.06)	9.16(4.38, 13.95)	12.31(6.89, 17.73)	14.19(10.85, 17.54)	13.01(7.67, 18.35)	15.18(10.19, 20.17)	16.85(12.56, 21.14)	14.05(10.58, 17.53)	12.94(7.46, 18.42)	10.06(6.51, 13.61)	9.17(5.66, 12.69)	1.026(-2.231, 4.392)	0.493
a 15(underweight) participants with BMI less than 18.5 were not showed; AAPC: average annual rates of change; BMI, body mass index
