# Supplementary material for: Trends and influence factors in the prevalence, intervention, and control of metabolic syndrome among US adults, 1999–2018
Source: BMC Geriatr. 2022 Dec 19;22:979. doi: 10.1186/s12877-022-03672-6 (PMC9764589; doi:10.1186/s12877-022-03672-6)
Supplement: Supplementary file 20 — Additional file 20. sTable 19 Trend in control rate of HbA1camong metabolic syndrome from 1999 to 2018. [file 12877_2022_3672_MOESM20_ESM.xlsx]

## Sheet: Sheet 1
sTable 19 Trend in Control Rate of HbA1c Among Metabolic Syndrome a from 1999 to 2018
Characteristics		Total (n=7733)	1999-2000 (n=663)	2001-2002 (n=739)	2003-2004 (n=659)	2005-2006 (n=615)	2007-2008 (n=850)	2009-2010 (n=896)	2011-2012 (n=754)	2013-2014 (n=824)	2015-2016 (n=833)	2017-2018 (n=900)	AAPC	P for trend
Total		86.20(81.85, 90.56)	87.13(83.00, 91.26)	91.17(88.69, 93.66)	90.80(86.87, 94.73)	88.17(85.29, 91.05)	87.23(84.69, 89.77)	85.76(82.22, 89.31)	83.91(78.52, 89.29)	84.53(81.96, 87.11)	83.23(79.32, 87.14)	84.06(79.91, 88.21)	-0.509(-0.724, -0.293)	0.001
Age (years)
	20-44	92.07(90.64, 93.50)	90.16(83.72, 96.60)	94.38(90.78, 97.99)	94.29(90.38, 98.20)	93.80(90.78, 96.83)	93.10(88.48, 97.72)	91.38(87.06, 95.69)	86.84(80.56, 93.13)	91.01(86.97, 95.06)	92.64(88.96, 96.32)	92.98(88.79, 97.17)	-0.127(-0.378, 0.124)	0.275
	45-64	83.84(81.67, 86.00)	83.55(78.04, 89.05)	90.55(85.50, 95.61)	88.17(82.76, 93.57)	85.42(80.37, 90.47)	84.56(79.64, 89.48)	84.12(79.37, 88.87)	81.85(70.77, 92.94)	82.20(75.57, 88.83)	78.56(70.90, 86.23)	81.42(74.59, 88.24)	-0.511(-0.898, -0.121)	0.016
	≥65	84.91(83.25, 86.57)	88.39(82.02, 94.77)	88.53(84.01, 93.06)	91.22(86.08, 96.36)	87.14(81.83, 92.44)	86.06(81.02, 91.09)	83.47(79.07, 87.86)	84.54(79.28, 89.80)	82.28(78.16, 86.41)	82.20(77.69, 86.72)	81.11(75.23, 87.00)	-0.61(-0.827, -0.392)	<0.001
Sex
	Female	87.59(86.32, 88.86)	90.18(86.27, 94.09)	93.67(91.21, 96.13)	88.62(83.09, 94.16)	87.60(83.14, 92.07)	88.96(86.45, 91.47)	86.70(83.84, 89.57)	83.89(79.74, 88.03)	84.66(80.50, 88.82)	85.45(80.59, 90.30)	87.71(83.66, 91.75)	-0.503(-0.829, -0.175)	0.008
	Male	85.06(83.42, 86.70)	83.37(77.74, 89.00)	88.51(84.44, 92.59)	92.92(88.96, 96.88)	88.74(84.44, 93.03)	85.35(81.73, 88.98)	84.87(80.14, 89.61)	83.93(76.85, 91.00)	84.40(79.24, 89.56)	81.13(76.31, 85.94)	80.58(75.47, 85.68)	-0.582(-1.047, -0.115)	0.021
Race and ethnicity
	Non-Hispanic white	88.71(87.18, 90.23)	88.40(82.61, 94.18)	93.38(90.93, 95.82)	94.26(90.86, 97.67)	90.54(87.79, 93.29)	89.53(85.87, 93.19)	87.55(83.89, 91.21)	87.64(82.11, 93.17)	85.98(82.55, 89.41)	85.04(79.03, 91.06)	86.05(78.80, 93.29)	-0.169(-0.619, 0.283)	0.414
	Non-Hispanic black	78.35(75.89, 80.82)	77.25(69.32, 85.18)	82.42(73.69, 91.15)	76.31(64.61, 88.01)	76.49(69.65, 83.33)	75.90(65.16, 86.65)	84.80(80.04, 89.56)	80.59(74.09, 87.10)	79.99(75.13, 84.84)	73.65(65.73, 81.58)	75.25(68.31, 82.19)	-0.132(-0.852, 0.594)	0.686
	Mexican American	81.37(78.49, 84.26)	77.99(69.67, 86.30)	86.16(82.42, 89.90)	80.75(71.38, 90.13)	78.94(67.24, 90.64)	82.12(78.30, 85.94)	77.25(67.13, 87.37)	80.49(71.03, 89.96)	83.32(78.49, 88.15)	81.09(71.86, 90.32)	83.12(73.94, 92.31)	-0.609(-0.892, -0.325)	0.001
	Other Hispanic	81.76(78.75, 84.77)	89.71(82.25, 97.17)	86.72(79.02, 94.42)	80.50(57.04, 103.97)	70.89(36.28, 105.50)	85.99(78.71, 93.27)	78.34(68.42, 88.27)	76.57(67.65, 85.48)	80.61(72.00, 89.22)	77.53(69.96, 85.10)	81.60(75.27, 87.94)	-0.63(-1.061, -0.197)	0.01
	Other race	81.36(77.07, 85.64)	88.74(71.99, 105.50)	85.65(71.33, 99.97)	78.92(58.93, 98.92)	94.03(82.26, 105.79)	83.61(64.84, 102.39)	85.88(67.62, 104.15)	57.87(44.79, 70.94)	79.81(69.96, 89.66)	84.96(78.65, 91.27)	81.50(76.47, 86.52)	-0.43(-1.463, 0.614)	0.369
Marital status
	No	85.56(83.98, 87.14)	83.72(77.87, 89.57)	90.11(86.23, 93.99)	89.15(83.81, 94.50)	87.63(81.02, 94.25)	87.81(84.02, 91.60)	86.75(82.96, 90.54)	81.18(75.66, 86.70)	82.81(77.70, 87.91)	84.61(79.94, 89.29)	84.16(79.52, 88.80)	-0.366(-0.713, -0.018)	0.041
	Yes	86.83(85.31, 88.35)	88.10(82.93, 93.27)	91.75(88.10, 95.40)	91.76(88.07, 95.45)	88.43(84.86, 92.00)	86.86(83.47, 90.26)	85.77(80.59, 90.95)	85.89(79.88, 91.90)	85.64(82.13, 89.16)	82.29(76.59, 87.98)	83.98(78.39, 89.57)	-0.537(-0.792, -0.282)	0.001
Education level
	Less than high school	82.21(80.33, 84.10)	82.96(76.95, 88.97)	87.58(80.26, 94.90)	82.74(76.71, 88.76)	80.42(74.16, 86.69)	82.89(79.19, 86.60)	78.82(72.25, 85.39)	85.03(79.76, 90.31)	80.35(76.08, 84.62)	83.02(75.79, 90.25)	77.37(73.30, 81.44)	-0.77(-1.258, -0.28)	0.007
	High school graduate	86.70(84.41, 88.98)	89.35(79.89, 98.81)	93.45(88.97, 97.92)	88.93(81.00, 96.85)	88.08(79.98, 96.18)	86.91(81.23, 92.59)	90.36(86.81, 93.90)	81.33(73.31, 89.34)	84.12(77.48, 90.76)	80.81(74.88, 86.74)	84.16(76.68, 91.63)	-0.695(-1.152, -0.237)	0.008
	Some college	87.55(85.79, 89.31)	86.91(80.09, 93.74)	92.63(88.49, 96.77)	93.83(90.00, 97.65)	91.27(86.66, 95.87)	87.39(81.45, 93.33)	85.45(79.35, 91.55)	85.05(76.58, 93.53)	84.57(81.89, 87.25)	85.31(79.56, 91.07)	86.43(81.56, 91.31)	-0.369(-0.757, 0.02)	0.06
	College graduate or above	88.15(85.89, 90.40)	90.29(81.00, 99.58)	90.42(83.97, 96.87)	96.75(93.38, 100.13)	92.21(86.21, 98.21)	92.53(87.57, 97.49)	89.07(84.08, 94.06)	84.04(74.62, 93.46)	88.44(83.00, 93.88)	82.87(75.93, 89.81)	84.79(77.56, 92.02)	-0.597(-0.947, -0.246)	0.004
Insurance status
	Uninsured	86.59(84.12, 89.06)	91.27(84.16, 98.37)	89.90(82.88, 96.93)	92.10(86.22, 97.98)	86.83(77.94, 95.72)	88.16(83.88, 92.44)	85.76(77.94, 93.57)	78.30(70.91, 85.68)	89.40(83.33, 95.47)	86.57(80.06, 93.08)	81.66(69.95, 93.38)	-0.445(-0.956, 0.07)	0.081
	Any Insurance	86.29(84.99, 87.60)	86.42(82.14, 90.69)	91.42(88.49, 94.36)	90.46(86.28, 94.63)	88.37(85.58, 91.16)	87.09(84.37, 89.81)	85.76(82.37, 89.16)	85.05(78.88, 91.22)	83.81(80.72, 86.91)	82.72(78.33, 87.11)	84.36(79.79, 88.93)	-0.506(-0.766, -0.245)	0.002
Income-to-poverty ratio
	<1	84.35(82.10, 86.59)	82.49(76.15, 88.83)	85.91(80.70, 91.13)	89.86(82.32, 97.39)	79.78(68.85, 90.70)	84.76(78.83, 90.68)	84.74(75.97, 93.51)	77.93(69.71, 86.14)	83.76(77.78, 89.74)	85.93(79.80, 92.06)	89.43(83.83, 95.03)	0.131(-0.325, 0.589)	0.528
	1-2	84.93(82.74, 87.12)	84.92(75.38, 94.46)	88.93(83.36, 94.51)	87.26(75.92, 98.60)	90.39(85.62, 95.16)	86.86(79.47, 94.26)	84.16(78.84, 89.47)	82.96(77.59, 88.33)	83.39(78.05, 88.73)	83.16(75.44, 90.87)	79.91(74.42, 85.40)	-0.62(-0.956, -0.283)	0.003
	2-3.5	84.34(81.59, 87.10)	86.06(78.00, 94.13)	90.94(85.08, 96.80)	88.90(84.55, 93.25)	86.97(80.72, 93.22)	82.58(75.22, 89.95)	85.24(75.71, 94.77)	83.17(72.31, 94.03)	79.72(73.03, 86.40)	84.60(78.97, 90.23)	78.36(65.72, 91.00)	-0.584(-0.971, -0.196)	0.009
	≥3.5	89.27(87.23, 91.31)	90.75(85.08, 96.41)	94.01(90.27, 97.75)	94.48(89.75, 99.22)	91.07(87.86, 94.27)	91.13(87.23, 95.04)	87.48(82.59, 92.38)	87.64(75.78, 99.49)	87.57(81.37, 93.77)	82.37(74.91, 89.83)	88.84(83.02, 94.65)	-0.485(-0.815, -0.153)	0.01
Alcohol
	No	84.29(82.20, 86.39)	83.00(77.50, 88.51)	91.06(87.81, 94.31)	90.87(85.98, 95.76)	85.16(80.19, 90.14)	83.96(78.60, 89.32)	84.29(77.10, 91.48)	82.86(76.54, 89.17)	81.03(76.04, 86.02)	80.95(74.63, 87.26)	67.47(39.45, 95.49)	-0.723(-1.246, -0.197)	0.013
	Yes	87.25(85.81, 88.68)	89.69(84.59, 94.79)	91.62(88.74, 94.50)	91.08(86.73, 95.43)	90.48(87.02, 93.93)	88.23(84.79, 91.68)	86.60(82.61, 90.58)	84.54(77.34, 91.74)	85.79(81.43, 90.14)	83.50(78.63, 88.36)	85.51(82.31, 88.71)	-0.472(-0.646, -0.299)	<0.001
Smoking status
	Never smoker	86.42(84.83, 88.02)	86.80(81.57, 92.02)	92.88(88.98, 96.79)	92.62(88.03, 97.21)	87.62(83.88, 91.35)	85.89(81.22, 90.56)	85.96(81.42, 90.51)	83.75(78.30, 89.20)	82.42(78.47, 86.37)	84.84(80.20, 89.48)	84.57(78.33, 90.81)	-0.695(-1.048, -0.342)	0.002
	Former smoker	85.49(83.65, 87.33)	87.20(79.06, 95.34)	89.30(83.72, 94.89)	91.12(86.28, 95.96)	90.20(86.06, 94.34)	88.07(82.17, 93.96)	83.43(79.96, 86.89)	84.68(76.57, 92.79)	84.72(80.89, 88.56)	80.16(73.20, 87.13)	80.62(75.52, 85.73)	-0.588(-0.967, -0.207)	0.007
	Current smoker	87.50(85.24, 89.76)	87.76(79.75, 95.77)	90.17(83.58, 96.75)	85.81(74.94, 96.68)	86.32(79.46, 93.18)	88.89(85.67, 92.11)	89.37(83.67, 95.07)	83.14(74.78, 91.51)	90.22(86.20, 94.25)	85.41(78.07, 92.75)	88.84(82.65, 95.02)	0.012(-0.328, 0.353)	0.936
Activity
	No	84.96(83.25, 86.66)	89.93(85.90, 93.96)	92.03(89.19, 94.86)	88.09(80.84, 95.33)	84.44(79.35, 89.54)	85.64(82.98, 88.31)	85.72(81.06, 90.39)	81.44(73.46, 89.42)	81.82(77.25, 86.39)	82.66(76.53, 88.79)	83.65(79.58, 87.71)	-0.489(-0.814, -0.163)	0.009
	Moderate	86.51(84.70, 88.33)	83.49(73.15, 93.83)	89.69(85.23, 94.14)	90.34(86.59, 94.10)	89.25(85.44, 93.06)	88.25(84.01, 92.50)	85.37(81.91, 88.82)	84.63(80.11, 89.15)	87.86(81.33, 94.39)	84.24(78.40, 90.09)	81.90(73.82, 89.98)	-0.379(-1.031, 0.276)	0.218
	Vigorous	90.81(88.43, 93.18)	85.46(77.93, 92.99)	91.67(84.61, 98.72)	97.85(95.28, 100.42)	92.92(87.42, 98.41)	94.80(87.86, 101.73)	87.21(76.42, 98.01)	94.05(89.60, 98.51)	91.26(85.03, 97.49)	84.55(74.52, 94.59)	89.36(81.07, 97.66)	-0.624(-0.911, -0.336)	0.001
BMI (kg/m2) b
	Normal weight (18.5-24.9)	85.13(81.76, 88.50)	84.12(73.67, 94.58)	90.04(82.98, 97.10)	88.92(78.51, 99.33)	83.98(71.97, 96.00)	91.05(84.38, 97.72)	86.70(79.18, 94.22)	79.80(68.21, 91.38)	89.49(83.32, 95.66)	85.03(76.30, 93.77)	75.95(61.30, 90.59)	-0.214(-0.831, 0.406)	0.448
	Overweight (25.0-29.9)	89.30(87.89, 90.70)	85.17(79.25, 91.10)	92.94(88.95, 96.92)	94.44(91.73, 97.15)	88.29(81.93, 94.66)	91.73(90.03, 93.43)	89.70(84.93, 94.47)	89.20(84.93, 93.48)	87.30(82.75, 91.86)	86.37(82.45, 90.29)	87.00(82.28, 91.71)	-0.629(-0.866, -0.391)	<0.001
	Obesity (≥30.0)	84.95(83.29, 86.61)	88.45(80.95, 95.95)	89.84(86.49, 93.20)	88.98(83.99, 93.96)	88.82(85.74, 91.89)	84.39(79.99, 88.80)	83.92(79.23, 88.60)	82.21(75.27, 89.15)	82.43(79.30, 85.56)	81.67(75.81, 87.53)	83.50(78.30, 88.70)	-0.443(-0.838, -0.046)	0.033
a HbA1c <7% was regarded as control target; b 15(underweight) participants with BMI less than 18.5 were not showed; AAPC: average annual rates of change; BMI, body mass index
