# Supplementary material for: Trends and influence factors in the prevalence, intervention, and control of metabolic syndrome among US adults, 1999–2018
Source: BMC Geriatr. 2022 Dec 19;22:979. doi: 10.1186/s12877-022-03672-6 (PMC9764589; doi:10.1186/s12877-022-03672-6)
Supplement: Supplementary file 21 — Additional file 21. sTable 20 Trend in control rate of triglyceride among metabolic syndrome from 1999 to 2018. [file 12877_2022_3672_MOESM21_ESM.xlsx]

## Sheet: Sheet 1
sTable 20 Trend in Control Rate of Triglyceride Among Metabolic Syndrome a from 1999 to 2018
Characteristics		Total (n=7733)	1999-2000 (n=663)	2001-2002 (n=739)	2003-2004 (n=659)	2005-2006 (n=615)	2007-2008 (n=850)	2009-2010 (n=896)	2011-2012 (n=754)	2013-2014 (n=824)	2015-2016 (n=833)	2017-2018 (n=900)	AAPC	P for trend
Total		39.80(37.22, 42.37)	32.97(26.34, 39.60)	31.77(28.97, 34.57)	38.98(31.54, 46.42)	37.92(32.20, 43.64)	38.07(32.94, 43.21)	45.68(41.06, 50.30)	39.30(29.76, 48.85)	42.36(37.15, 47.57)	40.74(35.85, 45.64)	45.54(39.55, 51.54)	1.935(0.832, 3.05)	0.004
Age (years)
	20-44	28.50(25.46, 31.54)	30.29(16.37, 44.20)	21.62(14.79, 28.45)	32.13(23.41, 40.86)	20.94(15.17, 26.72)	22.01(14.86, 29.15)	33.97(25.58, 42.36)	25.99(15.31, 36.66)	31.83(21.46, 42.19)	31.05(22.59, 39.52)	33.05(22.09, 44.01)	1.669(-0.894, 4.298)	0.173
	45-64	39.04(36.19, 41.89)	30.47(22.21, 38.73)	34.46(28.37, 40.55)	38.80(28.75, 48.86)	38.90(31.64, 46.16)	38.95(32.11, 45.79)	43.48(36.51, 50.45)	38.91(24.60, 53.22)	42.58(34.53, 50.63)	37.62(30.31, 44.94)	42.46(32.34, 52.58)	1.2(0.124, 2.288)	0.033
	≥65	50.79(48.24, 53.35)	40.55(35.12, 45.97)	38.67(30.94, 46.40)	46.96(37.05, 56.87)	51.82(41.69, 61.96)	50.83(43.82, 57.85)	58.12(51.27, 64.96)	49.91(39.18, 60.65)	50.99(46.04, 55.94)	52.94(44.67, 61.20)	58.09(53.04, 63.14)	1.711(0.713, 2.719)	0.004
Sex
	Female	41.56(39.36, 43.77)	34.93(28.94, 40.92)	32.44(27.59, 37.30)	41.10(31.79, 50.42)	42.66(34.84, 50.47)	40.26(33.90, 46.61)	43.13(36.57, 49.69)	44.00(35.98, 52.01)	44.98(38.94, 51.03)	42.02(35.72, 48.31)	46.69(38.82, 54.55)	1.648(0.762, 2.543)	0.003
	Male	37.99(35.47, 40.50)	30.55(18.29, 42.81)	31.06(27.48, 34.64)	36.92(28.64, 45.19)	33.17(25.26, 41.08)	35.69(29.41, 41.96)	48.10(43.22, 52.99)	34.48(22.92, 46.04)	39.61(32.81, 46.41)	39.53(33.50, 45.57)	44.44(36.11, 52.78)	2.04(0.091, 4.026)	0.042
Race and ethnicity
	Non-Hispanic white	37.50(35.19, 39.81)	29.56(21.16, 37.97)	29.37(25.89, 32.84)	38.08(29.05, 47.11)	36.27(28.43, 44.11)	36.26(31.62, 40.91)	45.34(39.51, 51.18)	35.55(24.65, 46.46)	39.07(32.69, 45.46)	37.44(31.95, 42.94)	44.91(36.64, 53.19)	2.408(1.353, 3.474)	0.001
	Non-Hispanic black	67.44(64.15, 70.73)	59.07(50.67, 67.47)	52.88(40.56, 65.21)	60.34(48.25, 72.44)	65.65(55.29, 76.01)	63.25(50.16, 76.34)	68.06(56.72, 79.40)	70.68(62.03, 79.33)	75.33(66.61, 84.04)	77.81(69.69, 85.94)	69.52(61.70, 77.35)	1.493(0.72, 2.272)	0.002
	Mexican American	32.18(29.49, 34.87)	23.57(17.69, 29.45)	26.04(17.21, 34.87)	29.89(20.71, 39.06)	31.14(21.87, 40.40)	29.80(22.32, 37.27)	33.88(27.47, 40.28)	27.15(18.78, 35.52)	31.72(22.19, 41.26)	37.98(29.20, 46.75)	38.83(31.55, 46.12)	2.001(0.441, 3.586)	0.018
	Other Hispanic	36.05(30.98, 41.12)	45.34(27.43, 63.24)	30.44(20.71, 40.17)	38.77(-7.89, 85.43)	17.71(-8.16, 43.58)	36.65(29.26, 44.04)	27.72(17.37, 38.07)	41.10(26.18, 56.02)	32.91(16.82, 49.00)	31.62(22.98, 40.27)	38.54(24.91, 52.18)	-0.308(-2.404, 1.833)	0.747
	Other race	37.18(30.90, 43.47)	27.59(4.86, 50.32)	36.59(12.44, 60.74)	33.42(4.31, 62.52)	29.05(2.00, 56.10)	28.53(1.53, 55.53)	43.33(27.35, 59.31)	39.56(21.52, 57.60)	46.10(32.64, 59.56)	37.22(19.97, 54.47)	39.62(26.21, 53.03)	1.4(-0.588, 3.429)	0.144
Marital status
	No	40.50(37.83, 43.16)	40.55(33.48, 47.62)	32.51(25.76, 39.27)	37.66(30.87, 44.44)	36.09(27.78, 44.39)	41.26(32.56, 49.96)	45.84(38.57, 53.11)	37.92(26.59, 49.24)	40.47(32.37, 48.57)	39.93(32.83, 47.03)	47.33(39.87, 54.78)	1.056(-0.097, 2.222)	0.068
	Yes	39.46(37.04, 41.88)	29.56(22.03, 37.08)	31.48(26.96, 36.00)	39.76(30.86, 48.66)	38.83(30.40, 47.25)	36.03(32.33, 39.74)	45.12(38.93, 51.30)	40.31(31.09, 49.54)	43.58(36.17, 50.98)	41.30(34.38, 48.21)	44.24(34.84, 53.64)	2.07(0.779, 3.378)	0.006
Education level
	Less than high school	39.69(36.85, 42.54)	33.23(22.87, 43.58)	34.45(27.67, 41.23)	39.33(30.61, 48.05)	40.76(31.99, 49.54)	32.77(23.83, 41.71)	42.69(36.70, 48.67)	43.21(32.61, 53.82)	41.50(32.81, 50.19)	46.92(34.67, 59.16)	43.57(35.18, 51.95)	1.066(-1.807, 4.022)	0.421
	High school graduate	39.96(36.72, 43.19)	32.64(20.23, 45.06)	27.86(22.55, 33.17)	34.49(24.31, 44.68)	42.94(34.64, 51.24)	40.87(34.54, 47.20)	42.39(34.92, 49.85)	37.73(25.90, 49.56)	51.82(43.59, 60.04)	34.83(22.88, 46.77)	49.16(37.53, 60.80)	2.976(0.94, 5.053)	0.01
	Some college	38.62(35.23, 42.01)	32.75(22.70, 42.80)	29.44(23.93, 34.95)	44.93(31.54, 58.33)	34.25(22.97, 45.52)	35.20(23.87, 46.53)	44.72(34.55, 54.89)	34.69(23.01, 46.38)	38.40(27.81, 49.00)	46.33(36.11, 56.56)	39.34(31.81, 46.87)	1.487(0.473, 2.512)	0.01
	College graduate or above	41.41(37.57, 45.25)	33.56(14.21, 52.92)	37.19(26.60, 47.77)	36.57(24.08, 49.06)	31.50(18.89, 44.11)	44.03(32.24, 55.82)	57.31(46.98, 67.63)	43.28(31.04, 55.52)	40.18(27.42, 52.94)	35.23(26.47, 43.99)	49.88(38.94, 60.82)	1.604(-0.018, 3.252)	0.052
Insurance status
	Uninsured	30.17(26.97, 33.37)	31.30(17.46, 45.15)	24.65(12.57, 36.73)	26.61(13.08, 40.14)	29.33(15.65, 43.01)	27.37(18.39, 36.35)	34.13(26.83, 41.43)	28.90(19.40, 38.40)	38.53(30.36, 46.71)	29.92(23.42, 36.42)	28.15(22.26, 34.05)	0.298(-1.763, 2.403)	0.749
	Any Insurance	41.25(39.18, 43.32)	33.25(27.01, 39.48)	32.45(29.36, 35.55)	41.05(32.94, 49.16)	39.30(32.58, 46.01)	39.78(34.75, 44.80)	48.08(42.80, 53.37)	41.37(31.14, 51.60)	42.72(37.11, 48.33)	42.32(36.81, 47.84)	47.56(40.77, 54.35)	2.01(0.8, 3.234)	0.005
Income-to-poverty ratio
	<1	39.68(35.71, 43.64)	44.87(31.10, 58.65)	31.96(21.58, 42.34)	33.21(18.92, 47.49)	40.06(29.39, 50.72)	38.16(28.81, 47.51)	34.54(26.87, 42.21)	38.21(23.15, 53.27)	45.70(34.76, 56.65)	40.28(27.61, 52.95)	45.19(31.59, 58.78)	0.891(-0.774, 2.584)	0.254
	1-2	38.51(35.46, 41.55)	28.93(23.32, 34.55)	36.66(29.52, 43.81)	35.34(24.44, 46.25)	38.87(28.66, 49.08)	35.58(27.82, 43.34)	46.90(39.39, 54.42)	41.48(27.93, 55.04)	40.22(30.69, 49.76)	36.97(26.50, 47.44)	39.88(33.29, 46.46)	1.323(-0.189, 2.858)	0.079
	2-3.5	41.61(38.49, 44.74)	33.97(19.51, 48.43)	28.01(20.09, 35.94)	45.48(33.79, 57.17)	46.59(36.88, 56.31)	41.27(31.95, 50.58)	48.44(40.11, 56.77)	37.76(28.03, 47.49)	38.38(29.44, 47.31)	42.91(34.49, 51.33)	46.78(38.24, 55.32)	0.993(-1.055, 3.084)	0.298
	≥3.5	39.17(36.13, 42.22)	34.31(23.25, 45.37)	31.50(24.06, 38.95)	38.44(27.68, 49.20)	30.97(24.43, 37.51)	38.18(29.28, 47.08)	49.52(41.31, 57.73)	37.61(23.20, 52.03)	45.01(33.63, 56.38)	39.22(31.51, 46.92)	44.43(35.48, 53.37)	1.756(-0.173, 3.721)	0.069
Alcohol
	No	41.60(38.72, 44.48)	34.88(25.32, 44.44)	33.28(25.92, 40.65)	44.17(31.90, 56.45)	42.28(32.71, 51.85)	41.71(32.94, 50.48)	49.66(39.77, 59.54)	44.75(34.90, 54.59)	45.02(39.02, 51.02)	37.04(31.46, 42.61)	52.98(38.68, 67.28)	1.007(-0.81, 2.858)	0.239
	Yes	39.08(36.76, 41.39)	32.15(20.80, 43.49)	31.02(26.55, 35.49)	36.75(29.55, 43.94)	36.25(30.60, 41.91)	36.69(31.21, 42.17)	43.54(39.36, 47.72)	37.76(26.75, 48.77)	41.20(34.22, 48.19)	41.76(36.25, 47.27)	44.90(38.41, 51.38)	1.902(0.845, 2.971)	0.003
Smoking status
	Never smoker	42.62(40.16, 45.08)	40.78(32.01, 49.55)	34.13(27.62, 40.65)	43.56(31.75, 55.37)	39.85(33.87, 45.84)	40.47(34.00, 46.93)	46.29(37.83, 54.74)	42.79(35.30, 50.29)	45.43(39.63, 51.22)	38.12(31.36, 44.88)	49.88(42.46, 57.31)	1.878(0.065, 3.724)	0.044
	Former smoker	41.04(38.25, 43.83)	23.64(15.76, 31.52)	36.22(28.29, 44.14)	39.74(31.01, 48.48)	38.77(31.36, 46.18)	36.41(30.60, 42.22)	49.60(43.56, 55.65)	41.04(25.15, 56.92)	46.51(36.72, 56.30)	46.79(39.44, 54.14)	44.56(38.41, 50.71)	1.202(0.015, 2.404)	0.048
	Current smoker	30.69(27.07, 34.32)	30.32(16.72, 43.91)	21.59(15.02, 28.16)	26.54(17.73, 35.34)	32.92(22.00, 43.84)	35.22(24.88, 45.57)	36.84(28.59, 45.09)	28.34(13.62, 43.06)	26.62(13.50, 39.74)	34.74(22.52, 46.96)	35.16(23.33, 47.00)	1.936(-0.312, 4.234)	0.083
Activity
	No	39.85(37.41, 42.30)	34.14(28.05, 40.22)	32.25(27.48, 37.02)	37.23(26.62, 47.85)	39.28(26.15, 52.41)	40.13(35.26, 45.00)	42.89(35.47, 50.31)	37.07(28.25, 45.88)	42.52(36.79, 48.25)	41.45(34.32, 48.57)	44.71(36.79, 52.63)	1.616(0.857, 2.38)	0.001
	Moderate	41.53(38.56, 44.49)	36.03(25.63, 46.43)	32.09(24.45, 39.73)	38.02(26.16, 49.88)	43.17(35.41, 50.92)	38.35(29.43, 47.28)	50.97(44.92, 57.01)	43.47(32.35, 54.59)	42.86(34.28, 51.45)	41.54(32.90, 50.18)	46.68(38.52, 54.85)	1.787(-1.104, 4.763)	0.194
	Vigorous	35.92(31.34, 40.50)	27.02(13.80, 40.25)	30.33(21.22, 39.44)	45.25(32.32, 58.19)	28.94(15.99, 41.89)	22.39(12.70, 32.07)	46.27(30.23, 62.32)	38.59(20.51, 56.67)	40.07(26.51, 53.62)	34.65(18.31, 50.99)	46.06(31.61, 60.50)	1.787(-1.104, 4.763)	0.194
BMI (kg/m2) b
	Normal weight (18.5-24.9)	42.91(37.45, 48.37)	22.59(12.64, 32.54)	25.71(12.33, 39.08)	24.39(8.71, 40.07)	62.48(46.50, 78.45)	51.23(32.02, 70.45)	39.66(21.58, 57.74)	57.66(40.99, 74.33)	55.57(43.04, 68.10)	61.94(40.83, 83.05)	45.32(29.51, 61.14)	3.292(-0.827, 7.581)	0.104
	Overweight (25.0-29.9)	37.74(35.24, 40.24)	28.04(19.17, 36.91)	28.68(21.30, 36.06)	38.77(29.42, 48.12)	36.18(26.56, 45.80)	30.57(22.07, 39.08)	43.33(36.75, 49.91)	42.17(33.87, 50.47)	41.36(36.97, 45.74)	39.10(33.54, 44.65)	46.82(38.04, 55.60)	0.962(-0.373, 2.316)	0.136
	Obesity (≥30.0)	40.39(38.00, 42.78)	37.94(28.52, 47.37)	34.59(29.80, 39.38)	41.68(33.73, 49.63)	36.07(29.92, 42.22)	40.54(35.32, 45.75)	47.73(41.83, 53.63)	35.87(24.23, 47.52)	41.56(35.04, 48.08)	39.80(34.40, 45.21)	44.49(36.89, 52.09)	1.995(0.473, 3.54)	0.016
a Triglyceride <1.7mmol/L was regarded as control target; b 15(underweight) participants with BMI less than 18.5 were not showed; AAPC: average annual rates of change; BMI, body mass index
