# Supplementary material for: Trends and influence factors in the prevalence, intervention, and control of metabolic syndrome among US adults, 1999–2018
Source: BMC Geriatr. 2022 Dec 19;22:979. doi: 10.1186/s12877-022-03672-6 (PMC9764589; doi:10.1186/s12877-022-03672-6)
Supplement: Supplementary file 22 — Additional file 22. sTable 21 Trend in control rate of weight status among metabolic syndrome from 1999 to 2018. [file 12877_2022_3672_MOESM22_ESM.xlsx]

## Sheet: Sheet 1
sTable 21 Trend in Control Rate of Weight Status Among Metabolic Syndrome a from 1999 to 2018
Characteristics		Total (n=7733)	1999-2000 (n=663)	2001-2002 (n=739)	2003-2004 (n=659)	2005-2006 (n=615)	2007-2008 (n=850)	2009-2010 (n=896)	2011-2012 (n=754)	2013-2014 (n=824)	2015-2016 (n=833)	2017-2018 (n=900)	AAPC	P for trend
Total		7.87(7.01, 8.74)	11.36(6.21, 16.52)	10.38(7.98, 12.77)	9.97(7.28, 12.67)	6.39(4.24, 8.53)	6.63(4.63, 8.62)	7.33(4.69, 9.97)	8.56(6.00, 11.12)	6.65(3.81, 9.50)	5.63(4.14, 7.12)	7.49(5.77, 9.21)	-2.485(-4.531, -0.395)	0.026
Age (years)
	20-44	3.26(2.17, 4.35)	5.13(-0.09, 10.35)	7.84(4.50, 11.19)	4.45(0.20, 8.69)	4.50(-0.41, 9.41)	2.22(-1.95, 6.39)	3.07(-0.31, 6.45)	1.18(-0.05, 2.41)	1.29(-0.37, 2.95)	0.92(-0.16, 2.00)	2.25(-0.57, 5.07)	-11.21(-15.335, -6.885)	<0.001
	45-64	7.06(5.77, 8.36)	10.21(4.45, 15.96)	8.62(5.67, 11.56)	11.13(5.73, 16.53)	5.62(1.99, 9.25)	2.78(1.29, 4.26)	5.92(2.31, 9.53)	9.92(4.05, 15.80)	5.60(1.41, 9.80)	5.80(3.30, 8.30)	6.41(2.31, 10.50)	-2.783(-7.345, 2.004)	0.213
	≥65	13.32(11.63, 15.01)	21.67(12.32, 31.02)	17.25(11.92, 22.58)	14.26(8.60, 19.92)	9.20(4.25, 14.14)	16.22(12.40, 20.04)	12.63(9.34, 15.91)	12.25(7.10, 17.40)	12.77(7.96, 17.57)	9.16(4.00, 14.33)	12.50(8.17, 16.82)	-2.66(-4.916, -0.351)	0.029
Sex
	Female	10.15(8.91, 11.38)	12.74(6.21, 19.27)	14.19(10.71, 17.68)	13.31(9.19, 17.44)	8.23(5.06, 11.41)	8.14(4.61, 11.67)	8.28(4.67, 11.89)	10.46(6.10, 14.83)	9.33(4.63, 14.03)	7.34(4.90, 9.79)	10.03(7.08, 12.98)	-2.612(-4.854, -0.318)	0.031
	Male	5.67(4.72, 6.62)	9.69(4.60, 14.77)	6.44(3.66, 9.21)	6.72(4.03, 9.40)	4.53(1.85, 7.21)	4.96(2.96, 6.97)	6.41(2.58, 10.25)	6.61(3.91, 9.32)	3.83(1.91, 5.74)	4.01(0.81, 7.22)	5.06(2.52, 7.61)	-2.842(-5.534, -0.072)	0.046
Race and ethnicity
	Non-Hispanic white	7.87(6.84, 8.90)	12.95(6.83, 19.07)	9.26(7.51, 11.01)	9.63(6.20, 13.07)	5.84(3.28, 8.39)	7.30(4.76, 9.84)	6.44(3.42, 9.46)	9.78(6.40, 13.17)	6.23(2.65, 9.82)	5.21(3.02, 7.41)	7.21(4.20, 10.22)	-6.076(-12.51, 0.83)	0.076
	Non-Hispanic black	4.94(3.77, 6.12)	7.20(2.36, 12.04)	4.85(0.34, 9.36)	3.47(-0.46, 7.40)	2.90(0.21, 5.59)	4.67(1.70, 7.63)	5.28(1.93, 8.62)	7.53(4.66, 10.39)	3.99(0.62, 7.35)	2.21(-0.06, 4.49)	6.81(1.90, 11.71)	0.334(-5.081, 6.059)	0.893
	Mexican American	3.67(2.57, 4.78)	6.43(1.04, 11.82)	6.62(3.08, 10.17)	2.66(0.78, 4.53)	7.14(0.32, 13.97)	5.07(1.33, 8.81)	4.44(1.64, 7.23)	0.56(-0.63, 1.74)	1.43(-1.51, 4.36)	1.06(0.35, 1.77)	4.34(1.28, 7.40)	-2.597(-5.049, -0.081)	0.045
	Other Hispanic	7.41(3.15, 11.67)	8.90(0.07, 17.73)	27.52(6.22, 48.81)	21.11(-4.29, 46.51)	8.89(-8.29, 26.07)	6.86(-1.19, 14.91)	4.14(1.28, 7.00)	1.90(-0.08, 3.89)	4.84(1.59, 8.09)	4.23(0.39, 8.06)	2.81(-1.54, 7.16)	-10.621(-16.934, -3.83)	0.008
	Other race	19.74(15.22, 24.26)	5.42(-4.01, 14.85)	30.47(13.44, 47.49)	30.39(11.65, 49.12)	18.97(-6.85, 44.80)	2.15(-2.00, 6.29)	34.58(12.24, 56.92)	14.89(7.87, 21.92)	27.14(13.73, 40.54)	18.90(9.03, 28.77)	15.93(8.46, 23.40)	-2.579(-8.071, 3.242)	0.329
Marital status
	No	9.23(7.61, 10.84)	11.01(1.87, 20.15)	14.45(8.63, 20.26)	11.22(4.26, 18.18)	3.25(0.45, 6.06)	10.20(6.55, 13.85)	9.17(5.95, 12.39)	9.26(4.40, 14.12)	8.60(2.35, 14.86)	5.63(2.39, 8.87)	9.71(5.34, 14.08)	-2.617(-6.503, 1.431)	0.172
	Yes	6.96(6.07, 7.85)	9.98(6.52, 13.43)	8.13(5.34, 10.92)	9.24(6.41, 12.08)	7.92(5.27, 10.58)	4.33(2.39, 6.27)	6.09(3.51, 8.68)	8.07(4.11, 12.03)	5.41(2.89, 7.93)	5.63(2.57, 8.69)	5.87(4.04, 7.69)	-2.931(-5.123, -0.689)	0.017
Education level
	Less than high school	9.97(8.04, 11.90)	12.08(7.13, 17.02)	13.71(8.01, 19.40)	12.29(2.82, 21.77)	7.95(1.46, 14.44)	7.50(4.34, 10.66)	6.65(2.89, 10.41)	8.97(3.13, 14.80)	10.94(3.00, 18.88)	9.89(3.52, 16.26)	9.13(3.04, 15.22)	-2.322(-6.033, 1.535)	0.199
	High school graduate	8.42(6.88, 9.95)	12.27(4.28, 20.26)	8.90(2.85, 14.96)	7.40(1.09, 13.70)	10.64(8.33, 12.95)	8.00(3.89, 12.11)	8.23(4.20, 12.26)	9.43(4.23, 14.63)	8.31(4.17, 12.45)	5.23(2.40, 8.06)	6.73(2.92, 10.54)	-3.47(-5.754, -1.131)	0.009
	Some college	6.05(4.75, 7.35)	10.44(0.80, 20.08)	8.58(2.67, 14.49)	9.54(3.70, 15.38)	1.17(-0.50, 2.83)	3.69(0.94, 6.44)	8.06(5.22, 10.90)	6.53(3.02, 10.03)	4.01(0.83, 7.19)	4.67(2.38, 6.95)	5.88(2.54, 9.22)	-2.298(-5.084, 0.569)	0.101
	College graduate or above	7.99(6.19, 9.78)	8.80(2.26, 15.34)	10.94(3.63, 18.25)	12.57(5.50, 19.64)	6.28(0.78, 11.77)	7.31(2.05, 12.58)	5.40(-1.16, 11.95)	9.84(2.74, 16.95)	5.77(2.12, 9.43)	4.57(1.57, 7.57)	9.74(4.44, 15.04)	-3.238(-8.318, 2.124)	0.197
Insurance status
	Uninsured	6.08(4.58, 7.57)	11.01(5.09, 16.92)	12.48(3.37, 21.59)	6.70(1.08, 12.32)	6.14(1.19, 11.10)	3.64(0.16, 7.11)	9.64(5.44, 13.84)	3.72(1.51, 5.92)	2.40(-0.45, 5.25)	5.91(1.19, 10.63)	1.83(-0.85, 4.52)	-6.116(-11.561, -0.335)	0.041
	Any Insurance	8.24(7.32, 9.15)	11.43(5.79, 17.07)	10.22(7.92, 12.53)	10.68(7.58, 13.78)	6.43(4.18, 8.68)	7.10(4.88, 9.32)	6.84(3.99, 9.70)	9.51(6.44, 12.57)	7.27(3.94, 10.60)	5.63(3.82, 7.43)	8.15(6.26, 10.04)	-1.991(-4.27, 0.343)	0.084
Income-to-poverty ratio
	<1	9.14(6.64, 11.63)	16.13(4.93, 27.32)	16.38(5.70, 27.06)	10.76(2.41, 19.10)	6.06(-0.22, 12.33)	9.51(2.60, 16.42)	6.09(1.92, 10.26)	6.78(2.35, 11.22)	9.32(1.22, 17.43)	7.72(1.15, 14.30)	3.38(0.37, 6.39)	-6.393(-9.719, -2.945)	0.003
	1-2	8.35(6.98, 9.71)	8.22(3.05, 13.39)	11.75(7.38, 16.12)	13.05(5.57, 20.52)	6.92(3.24, 10.60)	8.34(4.04, 12.63)	7.40(3.58, 11.23)	6.59(4.48, 8.69)	6.97(3.80, 10.14)	8.63(3.20, 14.07)	6.74(3.56, 9.91)	-2.971(-5.344, -0.537)	0.023
	2-3.5	8.15(6.36, 9.93)	10.78(3.39, 18.17)	9.34(3.67, 15.02)	12.64(8.56, 16.72)	4.63(0.86, 8.40)	6.95(3.27, 10.63)	8.14(2.80, 13.48)	13.85(1.43, 26.28)	6.31(3.17, 9.44)	5.66(1.11, 10.20)	5.68(1.85, 9.51)	-4.17(-7.816, -0.381)	0.035
	≥3.5	6.78(5.38, 8.17)	10.38(2.64, 18.13)	8.97(6.26, 11.67)	7.11(2.54, 11.68)	6.94(3.00, 10.89)	4.44(1.07, 7.81)	4.24(1.34, 7.13)	7.71(0.19, 15.22)	5.26(1.70, 8.83)	3.60(1.20, 5.99)	9.82(5.53, 14.11)	-1.618(-5.489, 2.411)	0.376
Alcohol
	No	10.07(8.45, 11.70)	15.11(7.13, 23.09)	12.95(8.36, 17.54)	12.89(8.67, 17.11)	5.92(2.61, 9.23)	6.84(3.20, 10.48)	9.64(6.10, 13.19)	10.26(3.51, 17.01)	8.71(4.65, 12.76)	7.97(3.14, 12.79)	9.64(1.25, 18.04)	-3.207(-6.433, 0.131)	0.057
	Yes	7.16(6.15, 8.17)	9.64(3.88, 15.40)	9.41(6.69, 12.13)	7.72(2.88, 12.55)	6.20(3.85, 8.54)	6.88(3.71, 10.04)	5.96(3.57, 8.36)	8.37(4.99, 11.75)	6.07(2.81, 9.32)	4.86(2.03, 7.69)	7.28(5.19, 9.37)	-1.622(-3.751, 0.554)	0.123
Smoking status
	Never smoker	7.61(6.51, 8.71)	9.21(3.35, 15.08)	9.64(5.85, 13.43)	9.55(6.57, 12.54)	7.10(3.78, 10.43)	6.61(3.15, 10.07)	6.21(3.46, 8.95)	7.95(3.98, 11.91)	6.88(3.98, 9.79)	4.39(2.59, 6.20)	8.96(5.36, 12.57)	-5.927(-10.082, -1.579)	0.014
	Former smoker	6.72(5.42, 8.02)	11.22(2.74, 19.70)	11.29(5.15, 17.43)	10.15(5.77, 14.52)	5.92(2.66, 9.18)	5.64(3.58, 7.70)	6.71(4.41, 9.00)	8.46(4.46, 12.45)	3.18(1.28, 5.07)	3.08(0.33, 5.84)	4.86(1.08, 8.63)	-2.333(-5.153, 0.571)	0.1
	Current smoker	10.79(8.63, 12.95)	16.62(6.64, 26.61)	10.73(7.15, 14.30)	10.70(1.78, 19.63)	5.64(3.46, 7.82)	8.58(4.31, 12.85)	11.68(4.31, 19.06)	10.20(4.69, 15.72)	12.00(1.22, 22.77)	14.87(10.12, 19.62)	8.06(1.76, 14.35)	1.477(-2.993, 6.153)	0.474
Activity
	No	8.31(7.27, 9.34)	12.35(5.96, 18.73)	9.32(5.46, 13.17)	14.11(10.29, 17.92)	5.93(3.35, 8.51)	7.66(5.43, 9.89)	5.45(2.88, 8.03)	7.68(4.69, 10.67)	6.01(3.19, 8.83)	8.37(5.67, 11.07)	9.29(6.41, 12.16)	-3.624-7.52, 0.436)	0.073
	Moderate	8.71(7.16, 10.26)	9.25(3.64, 14.85)	14.53(9.89, 19.17)	8.38(4.63, 12.12)	11.06(4.70, 17.42)	5.66(1.87, 9.44)	11.82(6.35, 17.29)	10.38(3.89, 16.87)	8.08(1.87, 14.30)	2.05(0.12, 3.98)	7.06(4.48, 9.64)	-5.03-10.832, 1.149)	0.096
	Vigorous	5.05(3.07, 7.03)	11.60(0.19, 23.01)	6.48(0.46, 12.51)	5.10(-0.16, 10.37)	1.12(-0.54, 2.78)	2.83(-0.68, 6.34)	4.75(0.64, 8.85)	7.76(0.36, 15.17)	6.53(0.06, 13.00)	1.77(-0.64, 4.17)	2.67(1.08, 4.27)	-2.001-5.674, 1.815)	0.257
a BMI < 25 kg/m2 was regarded as control target (BMI<18.5 were excluded); AAPC: average annual rates of change
