# Supplementary material for: Trends and influence factors in the prevalence, intervention, and control of metabolic syndrome among US adults, 1999–2018
Source: BMC Geriatr. 2022 Dec 19;22:979. doi: 10.1186/s12877-022-03672-6 (PMC9764589; doi:10.1186/s12877-022-03672-6)
Supplement: Supplementary file 23 — Additional file 23. sTable 22 Trend in control rate of blood pressure among metabolic syndrome from 1999 to 2018. [file 12877_2022_3672_MOESM23_ESM.xlsx]

## Sheet: Sheet 1
sTable 22 Trend in Control Rate of Blood Pressure Among Metabolic Syndrome a from 1999 to 2018
Characteristics		Total (n=7733)	1999-2000 (n=663)	2001-2002 (n=739)	2003-2004 (n=659)	2005-2006 (n=615)	2007-2008 (n=850)	2009-2010 (n=896)	2011-2012 (n=754)	2013-2014 (n=824)	2015-2016 (n=833)	2017-2018 (n=900)	AAPC	P for trend
Total		40.03(37.22, 42.84)	33.67(27.95, 39.39)	32.12(27.44, 36.81)	36.03(29.57, 42.49)	34.94(29.12, 40.75)	45.01(38.65, 51.36)	47.17(41.22, 53.11)	43.08(37.54, 48.62)	44.92(39.93, 49.90)	41.89(36.84, 46.94)	39.68(33.21, 46.15)	1.584(0.154, 3.036)	0.034
Age (years)
	20-44	48.57(45.32, 51.83)	47.23(37.17, 57.28)	39.03(25.85, 52.22)	45.97(37.01, 54.92)	47.06(36.75, 57.36)	62.61(52.58, 72.63)	52.41(43.42, 61.40)	49.91(38.84, 60.97)	53.29(46.39, 60.19)	52.73(46.24, 59.22)	38.27(26.91, 49.63)	0.471(-1.266, 2.238)	0.552
	45-64	40.30(37.65, 42.95)	33.03(25.13, 40.92)	32.57(26.86, 38.28)	34.93(25.19, 44.66)	32.91(24.19, 41.63)	41.39(33.15, 49.63)	50.62(41.86, 59.37)	42.47(36.45, 48.49)	46.50(36.60, 56.40)	40.16(31.35, 48.97)	44.17(36.29, 52.06)	1.94(0.422, 3.482)	0.018
	≥65	32.14(29.76, 34.51)	15.73(9.99, 21.46)	23.12(16.52, 29.73)	26.69(20.08, 33.30)	26.95(19.93, 33.96)	34.96(28.42, 41.49)	38.23(32.02, 44.44)	38.77(29.60, 47.94)	35.59(29.24, 41.94)	35.58(30.20, 40.97)	35.14(26.44, 43.85)	2.982(0.723, 5.291)	0.016
Sex
	Female	41.92(39.52, 44.33)	34.10(26.87, 41.33)	36.36(31.12, 41.61)	36.23(28.68, 43.77)	37.56(29.74, 45.39)	47.34(38.82, 55.85)	49.19(39.87, 58.50)	44.41(35.32, 53.51)	47.46(41.25, 53.67)	41.78(34.65, 48.90)	44.05(37.31, 50.80)	1.489(0.306, 2.686)	0.02
	Male	38.09(35.78, 40.39)	33.14(25.88, 40.40)	27.66(21.82, 33.50)	35.83(28.09, 43.58)	32.30(24.65, 39.95)	42.46(35.68, 49.24)	45.24(38.20, 52.29)	41.71(35.44, 47.99)	42.25(34.98, 49.52)	42.00(35.77, 48.24)	35.49(27.38, 43.60)	1.648(-0.107, 3.434)	0.062
Race and ethnicity
	Non-Hispanic white	40.89(38.55, 43.23)	36.67(28.37, 44.96)	31.10(25.07, 37.12)	36.97(30.77, 43.17)	33.74(27.42, 40.05)	45.22(37.39, 53.04)	49.10(42.21, 55.99)	44.70(38.38, 51.02)	46.90(40.62, 53.19)	42.79(34.63, 50.95)	41.38(32.19, 50.57)	0.803(-0.97, 2.607)	0.329
	Non-Hispanic black	27.68(24.79, 30.57)	19.38(10.20, 28.56)	30.42(19.74, 41.09)	31.00(19.67, 42.33)	25.37(16.84, 33.90)	32.86(16.09, 49.63)	31.05(24.49, 37.62)	36.75(28.77, 44.73)	21.99(13.93, 30.04)	22.77(15.51, 30.02)	24.78(16.21, 33.36)	-0.294(-3.347, 2.856)	0.833
	Mexican American	46.48(42.86, 50.09)	34.91(26.59, 43.22)	47.45(35.11, 59.79)	50.46(40.42, 60.50)	42.88(31.43, 54.33)	54.67(44.73, 64.61)	45.51(34.64, 56.39)	40.33(30.38, 50.29)	53.66(43.01, 64.31)	49.94(42.26, 57.62)	43.07(30.29, 55.86)	1.924(0.217, 3.66)	0.032
	Other Hispanic	38.75(33.18, 44.33)	23.77(7.03, 40.51)	42.52(24.18, 60.86)	7.42(-1.51, 16.35)	54.13(25.76, 82.49)	40.76(30.54, 50.98)	53.62(38.76, 68.48)	35.34(22.52, 48.16)	55.92(43.09, 68.75)	37.24(25.10, 49.38)	34.86(25.27, 44.46)	0.259(-4.157, 4.879)	0.898
	Other race	41.48(35.97, 46.98)	30.97(10.47, 51.47)	17.65(-6.49, 41.80)	19.26(1.13, 37.39)	51.32(26.87, 75.78)	55.57(35.08, 76.05)	50.63(30.54, 70.72)	48.38(31.19, 65.57)	40.35(26.82, 53.88)	49.92(37.92, 61.93)	41.07(31.16, 50.98)	0.445(-2.763, 3.759)	0.76
Marital status
	No	38.75(36.40, 41.09)	26.58(20.19, 32.98)	32.48(25.30, 39.67)	37.58(29.65, 45.52)	32.67(22.58, 42.76)	47.08(39.21, 54.95)	40.87(32.32, 49.42)	46.51(39.86, 53.17)	42.84(38.11, 47.57)	42.00(35.91, 48.10)	33.98(26.78, 41.19)	1.529(-0.547, 3.649)	0.129
	Yes	40.82(38.29, 43.36)	35.97(27.65, 44.28)	31.61(24.56, 38.67)	35.12(27.66, 42.58)	36.05(28.92, 43.19)	43.68(34.67, 52.68)	52.02(43.73, 60.32)	40.67(33.31, 48.03)	46.25(39.12, 53.38)	41.82(33.45, 50.18)	43.83(35.38, 52.28)	1.725(0.028, 3.451)	0.047
Education level
	Less than high school	38.83(35.75, 41.91)	35.45(24.45, 46.45)	30.26(25.00, 35.51)	36.99(22.62, 51.35)	41.09(30.79, 51.39)	39.00(30.48, 47.53)	50.47(42.07, 58.86)	39.47(29.02, 49.92)	45.43(39.10, 51.75)	39.66(27.88, 51.43)	30.14(20.39, 39.90)	1.841(-0.252, 3.978)	0.077
	High school graduate	36.52(33.43, 39.60)	34.12(25.63, 42.60)	31.24(23.98, 38.49)	34.21(26.26, 42.16)	28.32(16.03, 40.62)	42.43(33.41, 51.45)	40.96(31.96, 49.96)	38.88(32.37, 45.39)	40.90(28.51, 53.30)	41.65(32.85, 50.46)	35.62(25.21, 46.03)	1.286(-0.015, 2.605)	0.052
	Some college	41.50(38.64, 44.36)	36.69(24.73, 48.64)	29.32(21.64, 37.01)	37.17(28.11, 46.22)	40.16(31.66, 48.65)	46.67(35.79, 57.56)	46.71(36.46, 56.95)	45.60(35.67, 55.54)	47.99(41.35, 54.62)	37.66(27.49, 47.82)	43.80(38.42, 49.17)	1.696(-0.708, 4.159)	0.144
	College graduate or above	43.76(39.55, 47.98)	23.49(6.20, 40.77)	39.49(28.23, 50.75)	36.25(25.66, 46.85)	29.83(17.79, 41.87)	53.52(38.28, 68.77)	53.02(37.70, 68.35)	46.97(37.39, 56.56)	43.57(32.01, 55.12)	48.54(41.19, 55.89)	45.72(28.50, 62.94)	1.333(-0.181, 2.869)	0.077
Insurance status
	Uninsured	43.35(39.06, 47.64)	40.81(23.60, 58.03)	42.68(26.56, 58.80)	43.36(27.16, 59.56)	40.64(27.42, 53.86)	43.05(32.41, 53.69)	40.21(31.90, 48.53)	49.34(36.53, 62.15)	45.10(30.73, 59.47)	50.18(37.15, 63.20)	36.92(25.15, 48.68)	0.443(-1.055, 1.964)	0.516
	Any Insurance	39.55(37.64, 41.46)	32.44(27.34, 37.54)	31.29(26.63, 35.96)	34.63(28.64, 40.62)	33.99(28.19, 39.79)	45.32(38.03, 52.61)	48.61(42.20, 55.03)	41.88(36.35, 47.41)	44.80(40.19, 49.42)	41.07(36.32, 45.83)	39.94(32.65, 47.23)	1.822(0.281, 3.386)	0.026
Income-to-poverty ratio
	<1	42.01(38.10, 45.92)	29.88(18.27, 41.49)	46.53(33.32, 59.74)	42.53(28.84, 56.21)	33.00(17.55, 48.46)	46.61(37.81, 55.41)	46.07(34.22, 57.93)	37.34(23.91, 50.78)	49.47(38.49, 60.46)	49.10(37.26, 60.94)	31.17(20.33, 42.01)	0.555(-1.863, 3.033)	0.614
	1-2	37.75(34.53, 40.97)	28.44(13.58, 43.30)	25.63(18.36, 32.89)	33.53(21.14, 45.92)	31.38(22.47, 40.29)	43.94(34.37, 53.51)	48.93(40.67, 57.19)	44.76(35.46, 54.07)	39.68(30.81, 48.55)	39.38(28.62, 50.13)	37.20(28.99, 45.41)	1.693(-1.179, 4.648)	0.214
	2-3.5	39.00(35.69, 42.31)	30.35(22.87, 37.83)	28.73(20.68, 36.78)	31.62(21.45, 41.79)	33.96(23.30, 44.62)	50.29(37.45, 63.13)	37.78(29.44, 46.12)	47.19(34.42, 59.96)	46.88(37.14, 56.62)	43.64(31.98, 55.31)	39.04(31.32, 46.76)	2.062(0.16, 4.001)	0.037
	≥3.5	41.39(38.07, 44.70)	38.07(28.86, 47.28)	30.62(22.56, 38.68)	39.91(29.79, 50.02)	36.73(25.59, 47.87)	42.41(31.92, 52.90)	55.00(46.33, 63.67)	40.98(33.54, 48.43)	43.92(32.21, 55.63)	42.29(34.23, 50.36)	44.25(30.83, 57.68)	1.331(-0.848, 3.558)	0.198
Alcohol
	No	37.21(34.47, 39.94)	32.19(25.06, 39.32)	31.16(24.97, 37.36)	39.53(33.52, 45.54)	34.79(26.36, 43.22)	39.15(30.36, 47.94)	46.62(38.07, 55.18)	33.83(24.78, 42.88)	43.99(34.56, 53.43)	39.24(29.25, 49.22)	25.96(14.45, 37.47)	1.122(-0.991, 3.279)	0.258
	Yes	41.24(38.97, 43.50)	35.30(27.04, 43.56)	33.03(28.48, 37.58)	33.60(24.18, 43.01)	35.20(27.67, 42.72)	46.99(40.53, 53.46)	48.25(42.12, 54.38)	45.93(40.11, 51.75)	45.03(39.24, 50.82)	44.41(37.57, 51.24)	40.52(33.16, 47.88)	1.733(0.063, 3.43)	0.044
Smoking status
	Never smoker	37.58(35.01, 40.15)	28.28(18.66, 37.90)	28.10(22.17, 34.04)	36.30(29.34, 43.26)	34.39(29.36, 39.42)	42.16(30.08, 54.24)	43.55(35.61, 51.49)	43.42(36.55, 50.29)	42.18(35.43, 48.92)	37.26(29.82, 44.69)	37.22(28.02, 46.42)	1.854(-0.665, 4.436)	0.129
	Former smoker	38.93(36.17, 41.69)	31.99(22.70, 41.29)	28.01(17.77, 38.25)	31.10(22.88, 39.32)	33.77(26.56, 40.98)	46.39(37.33, 55.46)	48.91(42.36, 55.45)	33.37(24.82, 41.93)	46.53(37.08, 55.98)	44.26(36.66, 51.87)	39.61(30.80, 48.43)	1.85(0.149, 3.58)	0.036
	Current smoker	48.12(44.63, 51.61)	48.58(32.46, 64.70)	45.74(36.97, 54.51)	43.40(29.00, 57.80)	37.76(23.76, 51.75)	50.50(45.96, 55.04)	54.63(45.57, 63.68)	55.69(43.60, 67.78)	49.97(43.58, 56.36)	49.87(43.21, 56.54)	46.69(34.79, 58.59)	0.404(-0.727, 1.548)	0.436
Activity
	No	40.95(38.68, 43.22)	30.59(22.67, 38.51)	34.13(28.72, 39.54)	34.17(25.24, 43.10)	33.10(26.37, 39.83)	44.18(37.33, 51.02)	51.71(44.61, 58.82)	44.73(37.01, 52.46)	46.35(38.56, 54.15)	41.89(36.40, 47.37)	38.18(32.49, 43.86)	1.809(0.29, 3.35)	0.025
	Moderate	37.07(33.82, 40.32)	31.48(18.69, 44.27)	30.22(21.87, 38.57)	35.82(27.99, 43.64)	33.64(23.38, 43.90)	41.90(31.95, 51.85)	39.06(29.25, 48.88)	43.63(37.54, 49.73)	41.96(32.78, 51.13)	40.59(30.39, 50.79)	32.63(17.72, 47.55)	1.632(-0.328, 3.63)	0.091
	Vigorous	43.06(38.92, 47.20)	42.48(32.39, 52.57)	30.92(21.16, 40.68)	40.61(23.95, 57.26)	39.61(32.74, 46.49)	62.31(41.49, 83.12)	44.59(30.02, 59.16)	33.37(16.09, 50.64)	44.59(32.98, 56.19)	45.72(35.65, 55.79)	57.63(43.20, 72.07)	1.287(-0.741, 3.357)	0.183
BMI (kg/m2) b
	Normal weight (18.5-24.9)	26.86(22.04, 31.67)	23.00(8.94, 37.07)	31.09(18.61, 43.57)	19.47(4.44, 34.50)	16.05(2.19, 29.91)	33.10(11.48, 54.72)	27.66(10.94, 44.37)	29.22(17.04, 41.39)	33.44(19.69, 47.20)	26.87(12.43, 41.31)	28.26(13.55, 42.96)	0.826(-1.48, 3.186)	0.436
	Overweight (25.0-29.9)	40.09(37.13, 43.04)	42.35(35.76, 48.93)	27.66(20.76, 34.57)	40.16(32.03, 48.29)	35.21(27.74, 42.68)	40.81(36.46, 45.16)	45.51(34.28, 56.73)	35.84(23.74, 47.95)	48.84(40.86, 56.81)	42.94(30.33, 55.54)	43.78(33.10, 54.47)	1.204(-0.782, 3.23)	0.201
	Obesity (≥30.0)	41.85(39.62, 44.07)	31.98(25.37, 38.59)	36.36(28.23, 44.49)	36.50(28.80, 44.20)	36.77(29.88, 43.65)	48.81(40.43, 57.20)	49.53(45.11, 53.95)	47.64(40.40, 54.88)	44.64(39.62, 49.66)	42.50(37.43, 47.56)	39.70(31.44, 47.96)	1.17(-0.6, 2.972)	0.167
a Blood pressure <130/80 mmHg was regarded as control target;b 15(underweight) participants with BMI less than 18.5 were not showed; AAPC: average annual rates of change; BMI, body mass index
